# Supplementary material for: Open-source analysis and visualization of segmented vasculature datasets with VesselVio
Source: Cell Rep Methods. 2022 Mar 23;2(4):100189. doi: 10.1016/j.crmeth.2022.100189 (PMC9046271; doi:10.1016/j.crmeth.2022.100189)
Supplement: Table S1. Data from the analysis of mouse whole-brain, mouse inferior colliculus, human retinography, and synthetic vasculature datasets, related to Figures 2, 3, and 4 [file mmc2.xlsx]

## Sheet: BalbC Whole Brain Results
Supplemental Table 1A. BalbC Whole Brain results, Related to Figure 3
		BalbC_No1	BalbC_No2	BalbC_No3	BalbC_No1	BalbC_No2	BalbC_No3	Surface Area					Length					Branch Points			Branch Points (mm^-3)			Segments			Segments (mm^-3)			Vessel Segment Paritioning
Region Name	Region Color (hex)	ROI Volumes (µm^3)	ROI Volumes (µm^3)	ROI Volumes (µm^3)	ROI Volumes (mm^3)	ROI Volumes (mm^3)	ROI Volumes (mm^3)	BalbC_No1 (µm^2)	BalbC_No2 (µm^2)	BalbC_No3 (µm^2)	Average (cm^2)	Region Sums	BalbC_No1 (µm)	BalbC_No2 (µm)	BalbC_No3 (µm)	Average (mm)	Region Sums	BalbC_No1	BalbC_No2	BalbC_No3	BalbC_No1	BalbC_No2	BalbC_No3	BalbC_No1	BalbC_No2	BalbC_No3	BalbC_No1	BalbC_No2	BalbC_No3	BalbC_No1	BalbC_No2	BalbC_No3
Frontal pole, layer 1	268F45	107098848	110010771	114650154	0.107099	0.110011	0.11465	1.89495e+06	1.61012e+06	2.60005e+06	0.0203504		42894.1	36786.6	56781.5	0.0454874		877	547	1021	8188.7	4972.24	8905.35	1595	1112	1897	14892.8	10108.1	16546	0.037185	0.030228	0.033409
Frontal pole, layer 2/3	268F45	97351767	99860391	104031351	0.0973518	0.0998604	0.104031	3.55391e+06	3.5443e+06	3.42506e+06	0.0350776	0.055428	78123	79689.9	75542.3	0.0777851	0.123272	1480	1254	1288	15202.6	12557.5	12380.9	2651	2378	2423	27231.1	23813.2	23291.1	0.033934	0.029841	0.032075
Primary motor area, Layer 1	1F9D5A	580912209	612752904	604783665	0.580912	0.612753	0.604784	3.33305e+07	2.88533e+07	2.86077e+07	0.302638		680121	567507	543524	0.59705		14476	12296	10813	24919.4	20066.8	17879.1	25000	21156	19258	43035.8	34526.2	31842.8	0.036758	0.037279	0.035432
Primary motor area, Layer 2/3	1F9D5A	1620546696	1706382747	1681120386	1.62055	1.70638	1.68112	1.10689e+08	1.14145e+08	8.29426e+07	1.02592		2.24433e+06	2.20752e+06	1.65576e+06	2.03587		52426	48078	32126	32350.8	28175.4	19109.9	85866	78603	55872	52985.8	46064.1	33235	0.038259	0.035607	0.033744
Primary motor area, Layer 5	1F9D5A	1448698392	1523415060	1498306410	1.4487	1.52342	1.49831	8.49716e+07	8.73254e+07	6.43584e+07	0.788851		1.73297e+06	1.70805e+06	1.29899e+06	1.58		36667	33848	23345	25310.3	22218.5	15580.9	60960	56431	41358	42079.2	37042.4	27603.2	0.035177	0.033038	0.031839
Primary motor area, Layer 6a	1F9D5A	1288211445	1358477163	1327354911	1.28821	1.35848	1.32735	5.07546e+07	5.5042e+07	3.78469e+07	0.478812		1.05725e+06	1.08711e+06	788974	0.977777		17962	17579	11592	13943.4	12940.2	8733.16	30700	30105	21179	23831.5	22160.8	15955.8	0.029038	0.027693	0.026844
Primary motor area, Layer 6b	1F9D5A	82929906	87678477	85334742	0.0829299	0.0876785	0.0853347	1.83487e+06	2.15329e+06	1.25855e+06	0.0174891		55099.9	63718.6	38711.6	0.05251		741	1012	473	8935.26	11542.2	5542.88	1808	2338	1279	21801.5	26665.6	14988	0.032813	0.036693	0.033039
Secondary motor area, layer 1	1F9D5A	999645651	1045592145	1059284709	0.999646	1.04559	1.05928	2.93137e+07	2.83169e+07	3.57377e+07	0.311228		615384	575066	706636	0.632362		12518	11592	14481	12522.4	11086.5	13670.5	21953	20289	25580	21960.8	19404.3	24148.4	0.035674	0.035281	0.0362
Secondary motor area, layer 2/3	1F9D5A	1646760564	1719504153	1738417140	1.64676	1.7195	1.73842	9.0257e+07	8.92985e+07	8.25551e+07	0.873702		1.89928e+06	1.81736e+06	1.69223e+06	1.80295		39395	34612	31574	23922.7	20129.1	18162.5	65614	58043	55001	39844.3	33755.7	31638.6	0.034547	0.031938	0.032502
Secondary motor area, layer 5	1F9D5A	1971940491	2056249530	2074384809	1.97194	2.05625	2.07438	1.17107e+08	1.09071e+08	1.01039e+08	1.09072		2.44428e+06	2.21393e+06	2.02991e+06	2.22937		52319	42167	38624	26531.7	20506.8	18619.5	86152	70231	66375	43688.9	34154.9	31997.4	0.035246	0.031722	0.032699
Secondary motor area, layer 6a	1F9D5A	1054218078	1101823857	1100206908	1.05422	1.10182	1.10021	4.89741e+07	4.47882e+07	3.97312e+07	0.444978		1.04086e+06	924312	824552	0.929907		19212	15024	13362	18223.9	13635.6	12145	32492	26010	23847	30820.9	23606.3	21675	0.031217	0.02814	0.028921
Secondary motor area, layer 6b	1F9D5A	33049620	34613055	34347996	0.0330496	0.0346131	0.034348	1.03394e+06	1.04347e+06	712648	0.00930018	5.34364	31310.3	32058.7	21170.2	0.0281797	10.866	451	468	239	13646.1	13520.9	6958.19	1099	1119	688	33253	32328.8	20030.3	0.0351	0.034905	0.032499
Primary somatosensory area, nose, layer 1	188064	177850647	192536379	180824049	0.177851	0.192536	0.180824	1.17924e+07	1.01883e+07	6.99987e+06	0.096602		172509	174559	112878	0.153315		3675	3916	2138	20663.4	20339	11823.6	6406	6680	3898	36019	34694.7	21556.9	0.037134	0.038268	0.034533
Primary somatosensory area, nose, layer 2/3	188064	282481614	305985384	287035002	0.282482	0.305985	0.287035	1.89462e+07	2.12082e+07	1.11569e+07	0.171038		402555	429672	224836	0.352354		9363	9924	4054	33145.5	32432.9	14123.7	15877	16607	7647	56205.4	54273.8	26641.4	0.039441	0.03865	0.034011
Primary somatosensory area, nose, layer 4	188064	242287254	262654596	245997081	0.242287	0.262655	0.245997	1.81232e+07	2.08043e+07	1.0303e+07	0.164102		378341	403869	199728	0.327313		9379	9939	3700	38710.2	37840.6	15040.8	15750	16556	6970	65005.5	63033.4	28333.7	0.041629	0.040994	0.034897
Primary somatosensory area, nose, layer 5	188064	251810343	273153519	255582405	0.25181	0.273154	0.255582	1.41054e+07	1.62902e+07	8.09812e+06	0.128313		305848	330798	167797	0.268148		6695	6995	2757	26587.5	25608.3	10787.1	11516	11949	5384	45732.8	43744.6	21065.6	0.037653	0.036122	0.032086
Primary somatosensory area, nose, layer 6a	188064	359471007	390369564	365033871	0.359471	0.39037	0.365034	1.46952e+07	1.54887e+07	9.45645e+06	0.132134		315484	320956	205209	0.28055		5707	5599	2901	15876.1	14342.8	7947.21	9788	9784	5570	27228.9	25063.4	15258.9	0.031025	0.030484	0.027143
Primary somatosensory area, nose, layer 6b	188064	24032052	26130195	24428412	0.0240321	0.0261302	0.0244284	482496	624161	368421	0.00491693		14876.9	18668.3	11710.1	0.0150851		216	278	138	8988	10639	5649.16	529	667	393	22012.3	25526	16087.8	0.035558	0.035729	0.033561
Primary somatosensory area, barrel field, layer 1	188064	363401478	403970004	373785840	0.363401	0.40397	0.373786	1.92731e+07	2.14555e+07	1.53386e+07	0.186891		345159	372272	273436	0.330289		6955	7726	5260	19138.6	19125.2	14072.2	12103	13336	9381	33304.8	33012.4	25097.3	0.035065	0.035823	0.034308
Primary somatosensory area, barrel field, layer 2/3	188064	658969992	731840670	677160891	0.65897	0.731841	0.677161	4.33376e+07	4.16608e+07	3.14805e+07	0.388263		930550	871444	700878	0.834291		21230	17850	12918	32216.9	24390.6	19076.7	35331	30530	23071	53615.5	41716.7	34070.2	0.037968	0.035034	0.032917
Primary somatosensory area, barrel field, layer 4	188064	560260989	621440532	575092710	0.560261	0.621441	0.575093	4.25863e+07	4.29809e+07	3.54627e+07	0.403433		892215	857666	767806	0.839229		22818	20260	16972	40727.4	32601.7	29511.8	37568	34001	28815	67054.5	54713.2	50105	0.042106	0.039644	0.037529
Primary somatosensory area, barrel field, layer 5	188064	531254835	588760758	545247531	0.531255	0.588761	0.545248	3.1836e+07	3.16128e+07	2.83534e+07	0.306007		677406	660587	625131	0.654375		14691	13339	11959	27653.4	22656.1	21933.2	24735	22912	20477	46559.6	38915.6	37555.4	0.036514	0.034684	0.032756
Primary somatosensory area, barrel field, layer 6a	188064	574199010	635733360	589124637	0.574199	0.635733	0.589125	2.55026e+07	2.45704e+07	2.26412e+07	0.242381		532684	514207	480998	0.509296		9550	8722	7679	16631.9	13719.6	13034.6	16275	15148	13311	28343.8	23827.6	22594.5	0.030553	0.029459	0.027674
Primary somatosensory area, barrel field, layer 6b	188064	65092194	72171567	66950901	0.0650922	0.0721716	0.0669509	1.77883e+06	1.63365e+06	1.41026e+06	0.0160758		51693.3	48616.6	42083.8	0.0474645		837	719	623	12858.7	9962.37	9305.33	1847	1643	1454	28375.1	22765.2	21717.4	0.03573	0.033795	0.03455
Primary somatosensory area, lower limb, layer 1	188064	130332510	144779076	135566811	0.130333	0.144779	0.135567	5.14303e+06	6.88998e+06	3.86393e+06	0.0529898		122348	142830	79289.6	0.114823		2058	2682	1363	15790.4	18524.8	10054.1	4014	4808	2694	30798.1	33209.2	19872.1	0.032808	0.033662	0.033977
Primary somatosensory area, lower limb, layer 2/3	188064	283551516	314251434	293943006	0.283552	0.314251	0.293943	1.33049e+07	1.44187e+07	9.14544e+06	0.122897		309348	309381	179368	0.266033		5956	5571	2891	21005	17727.8	9835.24	10661	9948	5725	37598.1	31656.2	19476.6	0.034463	0.032155	0.031918
Primary somatosensory area, lower limb, layer 4	188064	120622554	133431786	124673823	0.120623	0.133432	0.124674	5.22805e+06	6.08659e+06	4.06596e+06	0.0512687		127374	134304	85584.8	0.115754		2524	2564	1437	20924.8	19215.8	11526.1	4754	4809	2882	39412.2	36040.9	23116.3	0.037323	0.035807	0.033674
Primary somatosensory area, lower limb, layer 5	188064	247680801	273554901	255462201	0.247681	0.273555	0.255462	9.45155e+06	9.6062e+06	6.3585e+06	0.0847208		228246	206163	139404	0.191271		4208	3467	2205	16989.6	12673.9	8631.41	7831	6452	4461	31617.3	23585.8	17462.5	0.034309	0.031296	0.032
Primary somatosensory area, lower limb, layer 6a	188064	238414266	262810926	245300319	0.238414	0.262811	0.2453	5.80952e+06	5.26566e+06	4.15853e+06	0.0507791		138892	116521	95483.5	0.116966		2105	1532	1274	8829.17	5829.29	5193.63	4077	3151	2604	17100.5	11989.6	10615.6	0.029354	0.027042	0.027272
Primary somatosensory area, lower limb, layer 6b	188064	22639365	24956775	23276484	0.0226394	0.0249568	0.0232765	181514	318240	171334	0.00223696		6112.12	9436.49	5542.95	0.00703052		65	121	79	2871.11	4848.38	3393.98	200	315	216	8834.17	12621.8	9279.75	0.032722	0.033381	0.038968
Primary somatosensory area, mouth, layer 1	188064	345417021	362323611	352410858	0.345417	0.362324	0.352411	2.51034e+07	1.09962e+07	1.52565e+07	0.171187		381826	193316	232397	0.26918		8456	4294	4559	24480.6	11851.3	12936.6	14416	7605	8258	41735.1	20989.5	23432.9	0.037755	0.03934	0.035534
Primary somatosensory area, mouth, layer 2/3	188064	663404607	695766969	676136025	0.663405	0.695767	0.676136	5.15243e+07	5.05758e+07	3.4087e+07	0.453957		1.03163e+06	942291	696206	0.890044		25489	21104	13476	38421.5	30332	19930.9	41778	34749	23990	62975.1	49943.4	35481	0.040497	0.036877	0.034458
Primary somatosensory area, mouth, layer 4	188064	421258968	443141523	428669199	0.421259	0.443142	0.428669	3.66443e+07	4.01633e+07	2.67915e+07	0.34533		740720	747002	538838	0.67552		19656	18835	11524	46660.1	42503.4	26883.2	32296	31173	20080	76665.4	70345.5	46842.6	0.043601	0.041731	0.037265
Primary somatosensory area, mouth, layer 5	188064	541745280	570093714	551084364	0.541745	0.570094	0.551084	3.58623e+07	4.19763e+07	2.73337e+07	0.350574		728492	794534	569177	0.697401		16296	17994	10857	30080.6	31563.2	19701.2	27071	29784	19126	49970	52244	34706.1	0.03716	0.037486	0.033603
Primary somatosensory area, mouth, layer 6a	188064	739084527	781395687	751232988	0.739085	0.781396	0.751233	3.26303e+07	4.06081e+07	2.57908e+07	0.330097		669732	778758	541573	0.663355		12109	14642	8675	16383.8	18738.3	11547.7	20292	24216	15494	27455.6	30990.7	20624.8	0.030299	0.031096	0.028609
Primary somatosensory area, mouth, layer 6b	188064	51334884	54382941	52183386	0.0513349	0.0543829	0.0521834	1.69075e+06	1.46104e+06	947318	0.0136637		48813.8	43480.1	28869.9	0.0403879		806	792	466	15700.8	14563.4	8930.05	1762	1710	1095	34323.6	31443.7	20983.7	0.036096	0.039328	0.037929
Primary somatosensory area, upper limb, layer 1	188064	200140902	218541186	206472456	0.200141	0.218541	0.206472	1.15506e+07	1.27268e+07	1.0135e+07	0.114708		247763	223411	161238	0.210804		5094	4684	2998	25452.1	21433	14520.1	8940	8072	5563	44668.5	36935.8	26943.1	0.036083	0.036131	0.034502
Primary somatosensory area, upper limb, layer 2/3	188064	428695740	467767845	441164556	0.428696	0.467768	0.441165	2.88472e+07	2.94482e+07	1.72353e+07	0.251769		615711	594451	362680	0.524281		14269	12746	6298	33284.7	27248.6	14275.9	23870	21476	11745	55680.5	45911.7	26622.7	0.038768	0.036127	0.032384
Primary somatosensory area, upper limb, layer 4	188064	230734629	251242533	236785788	0.230735	0.251243	0.236786	1.52714e+07	1.77121e+07	1.00747e+07	0.143527		340388	363281	214721	0.30613		8140	8791	4086	35278.6	34990.1	17256.1	13897	14867	7683	60229.4	59173.9	32447	0.040827	0.040924	0.035781
Primary somatosensory area, upper limb, layer 5	188064	351909549	383241078	360636300	0.35191	0.383241	0.360636	1.8903e+07	1.98488e+07	1.12249e+07	0.166589		416753	418574	245514	0.36028		8744	8354	4060	24847.3	21798.3	11257.9	15035	14462	7841	42724	37736	21742.1	0.036077	0.034551	0.031937
Primary somatosensory area, upper limb, layer 6a	188064	422864442	459742662	432550665	0.422864	0.459743	0.432551	1.33893e+07	1.44986e+07	8.72858e+06	0.122055		297045	306505	190680	0.264743		4786	4643	2539	11318	10099.1	5869.83	8615	8430	5105	20373	18336.3	11802.1	0.029002	0.027504	0.026773
Primary somatosensory area, upper limb, layer 6b	188064	33109506	36064170	33865560	0.0331095	0.0360642	0.0338656	544167	455449	244928	0.00414848		17591.8	14606.1	7893.11	0.0133637		215	163	83	6493.6	4519.72	2450.87	574	480	262	17336.4	13309.6	7736.47	0.032629	0.032863	0.033194
Primary somatosensory area, trunk, layer 1	188064	89296398	100306323	92763792	0.0892964	0.100306	0.0927638	3.99825e+06	3.9024e+06	4.05215e+06	0.0398427		85697.1	81350.5	81941.7	0.0829965		1565	1413	1546	17525.9	14086.8	16666	2943	2764	2835	32957.7	27555.6	30561.5	0.034342	0.033976	0.034598
Primary somatosensory area, trunk, layer 2/3	188064	185359914	207800856	192186297	0.18536	0.207801	0.192186	8.86583e+06	6.96423e+06	7.26884e+06	0.0769963		201660	153297	161516	0.172158		3822	2466	2761	20619.3	11867.1	14366.3	6850	4749	5195	36955.1	22853.6	27031.1	0.033968	0.030979	0.032164
Primary somatosensory area, trunk, layer 4	188064	67223547	75215412	69510177	0.0672235	0.0752154	0.0695102	3.87428e+06	2.77857e+06	3.35281e+06	0.0333522		92280.9	64059.9	79024.7	0.0784551		2009	1178	1547	29885.4	15661.7	22255.7	3666	2328	2916	54534.5	30951.1	41950.7	0.039727	0.036341	0.0369
Primary somatosensory area, trunk, layer 5	188064	156738915	175017078	161998893	0.156739	0.175017	0.161999	7.47e+06	5.60998e+06	7.23736e+06	0.0677244		173833	126219	161333	0.153795		3454	2141	2968	22036.6	12233.1	18321.1	6173	4115	5382	39384	23512	33222.4	0.035511	0.032602	0.03336
Primary somatosensory area, trunk, layer 6a	188064	104333508	116261838	107682966	0.104334	0.116262	0.107683	3.51553e+06	3.54175e+06	3.29936e+06	0.0345222		82421	78401.3	75594.9	0.0788058		1351	1199	1140	12948.9	10312.9	10586.6	2561	2249	2125	24546.3	19344.3	19733.9	0.031072	0.028686	0.02811
Primary somatosensory area, trunk, layer 6b	188064	15141600	16872408	15612372	0.0151416	0.0168724	0.0156124	255586	265701	139902	0.00220396		7604.22	8324.63	4311.93	0.00674693		96	112	32	6340.15	6638.06	2049.66	247	296	124	16312.7	17543.4	7942.42	0.032482	0.035557	0.028757
Supplemental somatosensory area, layer 1	188064	549582327	593373978	560563821	0.549582	0.593374	0.560564	1.72815e+07	1.05523e+07	1.39491e+07	0.139276		285208	168658	244918	0.232928		5312	3167	4553	9665.52	5337.27	8122.18	9520	5809	8282	17322.2	9789.78	14774.4	0.033379	0.034443	0.033815
Supplemental somatosensory area, layer 2/3	188064	952857081	1030563621	972093744	0.952857	1.03056	0.972094	5.47868e+07	4.73727e+07	4.06183e+07	0.475926		1.13066e+06	915006	798740	0.948136		23358	16866	13800	24513.6	16365.8	14196.2	39148	29438	24834	41084.9	28565	25546.9	0.034624	0.032172	0.031091
Supplemental somatosensory area, layer 4	188064	518919372	561737673	529390728	0.518919	0.561738	0.529391	3.65162e+07	3.37257e+07	2.70397e+07	0.324272		780455	707878	587133	0.691822		18596	15233	11754	35836	27117.6	22202.9	31472	26523	21092	60649.1	47216	39842	0.040325	0.037468	0.035924
Supplemental somatosensory area, layer 5	188064	973889919	1056058182	994146561	0.97389	1.05606	0.994147	5.70379e+07	6.33719e+07	4.69056e+07	0.557718		1.19732e+06	1.27062e+06	978453	1.1488		25633	26868	18143	26320.2	25441.8	18249.8	42706	45235	31702	43851	42833.8	31888.7	0.035668	0.035601	0.0324
Supplemental somatosensory area, layer 6a	188064	927773649	1006657659	947449737	0.927774	1.00666	0.94745	4.01946e+07	4.60311e+07	3.56971e+07	0.40641		851376	936178	750096	0.845883		14810	16836	11984	15962.9	16724.7	12648.7	25238	28734	21060	27202.8	28544	22228.1	0.029644	0.030693	0.028076
Supplemental somatosensory area, layer 6b	188064	93239127	101523618	95419674	0.0932391	0.101524	0.0954197	3.03782e+06	2.97831e+06	2.24172e+06	0.0275261	7.25842	87288.4	84719.2	64603.2	0.0788703	14.8585	1420	1313	892	15229.7	12933	9348.18	3071	2888	2159	32936.8	28446.6	22626.4	0.035182	0.034089	0.033419
Gustatory areas, layer 1	009C75	87433155	91007766	89969238	0.0874332	0.0910078	0.0899692	2.78664e+06	357350	1.53466e+06	0.0155955		48453.6	10180.9	34026.3	0.0308869		932	247	675	10659.6	2714.05	7502.56	1727	448	1253	19752.2	4922.66	13927	0.035642	0.044004	0.036824
Gustatory areas, layer 2/3	009C75	179199783	186577452	184185900	0.1792	0.186577	0.184186	9.71444e+06	7.83459e+06	8.10539e+06	0.0855147		183555	149477	148571	0.160535		3471	2771	2669	19369.4	14851.7	14490.8	6099	4862	4912	34034.6	26058.9	26668.7	0.033227	0.032527	0.033062
Gustatory areas, layer 4	009C75	65485368	68394753	67180806	0.0654854	0.0683948	0.0671808	3.58367e+06	3.57589e+06	3.03201e+06	0.0339719		80311.5	74211.4	68420.3	0.0743144		1606	1413	1259	24524.6	20659.5	18740.5	2941	2634	2452	44910.8	38511.7	36498.5	0.03662	0.035493	0.035837
Gustatory areas, layer 5	009C75	243878553	255282435	250132644	0.243879	0.255282	0.250133	1.264e+07	1.47626e+07	1.20037e+07	0.131354		250238	264475	243956	0.25289		4750	5162	4494	19476.9	20220.7	17966.5	8116	8766	7950	33278.9	34338.4	31783.1	0.032433	0.033145	0.032588
Gustatory areas, layer 6a	009C75	197130834	207420129	201932325	0.197131	0.20742	0.201932	8.27351e+06	9.91541e+06	7.48812e+06	0.0855901		169425	189858	152929	0.170738		2773	3309	2458	14066.8	15953.1	12172.4	4875	5732	4511	24729.8	27634.7	22339.2	0.028774	0.030191	0.029497
Gustatory areas, layer 6b	009C75	17710137	18667827	18133497	0.0177101	0.0186678	0.0181335	773116	709443	688141	0.00723567	0.359262	21876.4	21040.2	17220.8	0.0200458	0.709409	377	322	264	21287.2	17248.9	14558.7	829	735	589	46809.3	39372.6	32481.3	0.037895	0.034933	0.034203
Visceral area, layer 1	11AD83	150097941	162576072	154606347	0.150098	0.162576	0.154606	2.54195e+06	1.89473e+06	2.55657e+06	0.0233108		54817.5	39263.4	57246.1	0.0504423		984	688	920	6555.72	4231.87	5950.6	1833	1286	1771	12212	7910.14	11454.9	0.033438	0.032753	0.030937
Visceral area, layer 2/3	11AD83	242061453	262515384	249382476	0.242061	0.262515	0.249382	9.27192e+06	8.79253e+06	7.37513e+06	0.0847986		195706	181996	164581	0.180761		3098	2923	2361	12798.4	11134.6	9467.39	5557	5299	4484	22957	20185.5	17980.4	0.028395	0.029116	0.027245
Visceral area, layer 4	11AD83	81290358	88062039	83584116	0.0812904	0.088062	0.0835841	3.56181e+06	3.58524e+06	3.00345e+06	0.033835		81410	80229.6	71446.9	0.0776955		1374	1324	1088	16902.4	15034.9	13016.8	2670	2573	2277	32845.2	29218	27242	0.032797	0.03207	0.03187
Visceral area, layer 5	11AD83	317121075	345054681	326724246	0.317121	0.345055	0.326724	1.52208e+07	1.56168e+07	1.31581e+07	0.146653		312293	310457	267698	0.296816		5697	5389	4301	17964.7	15617.8	13164	9724	9454	7844	30663.4	27398.6	24008	0.031137	0.030452	0.029302
Visceral area, layer 6a	11AD83	240582933	262517679	248170824	0.240583	0.262518	0.248171	9.80991e+06	1.04353e+07	8.95311e+06	0.0973278		200320	208529	194537	0.201129		3079	3187	2791	12798.1	12140.1	11246.3	5363	5674	5039	22291.7	21613.8	20304.6	0.026772	0.02721	0.025903
Visceral area, layer 6b	11AD83	23554152	25713720	24296463	0.0235542	0.0257137	0.0242965	768317	844154	630909	0.00747793	0.393403	21280.6	23548.5	18347.2	0.0210587	0.827902	263	257	182	11165.8	9994.66	7490.8	633	620	513	26874.2	24111.6	21114.2	0.029745	0.026329	0.027961
Dorsal auditory area, layer 1	19399	85693383	94993074	88790310	0.0856934	0.0949931	0.0887903	2.62546e+06	3.69912e+06	3.02282e+06	0.031158		48230.6	58097	50403.9	0.0522438		897	1075	883	10467.6	11316.6	9944.78	1646	1950	1690	19208	20527.8	19033.6	0.034128	0.033565	0.033529
Dorsal auditory area, layer 2/3	19399	142771005	158217300	147964536	0.142771	0.158217	0.147965	8.04497e+06	8.79909e+06	6.73762e+06	0.0786056		171871	185069	146000	0.167647		3424	3609	2540	23982.5	22810.4	17166.3	5863	6191	4615	41065.8	39129.7	31189.9	0.034113	0.033452	0.03161
Dorsal auditory area, layer 4	19399	57926394	64193526	60061851	0.0579264	0.0641935	0.0600619	4.37328e+06	4.89361e+06	4.04765e+06	0.0443818		97867.2	108390	92466.5	0.0995747		2437	2660	2068	42070.6	41437.2	34431.2	4234	4600	3665	73092.8	71658.3	61020.4	0.043263	0.042439	0.039636
Dorsal auditory area, layer 5	19399	150505236	166751541	156215250	0.150505	0.166752	0.156215	9.37925e+06	1.15498e+07	9.05907e+06	0.0999604		199153	238492	196486	0.211377		4287	5420	4001	28484.1	32503.4	25612.1	7279	9026	6867	48363.8	54128.4	43958.6	0.03655	0.037846	0.034949
Dorsal auditory area, layer 6a	19399	81368307	90149706	84572019	0.0813683	0.0901497	0.084572	4.05283e+06	4.50224e+06	4.05083e+06	0.0420197		86333.3	92873.4	84524.9	0.0879105		1584	1682	1438	19467	18657.9	17003.3	2783	2938	2527	34202.5	32590.2	29879.9	0.032236	0.031634	0.029897
Dorsal auditory area, layer 6b	19399	13465062	14908725	14017077	0.0134651	0.0149087	0.0140171	387408	513502	386099	0.00429003		12154.6	15247.6	10896	0.012766		161	258	160	11956.9	17305.3	11414.6	398	566	353	29558	37964.3	25183.6	0.032745	0.037121	0.032397
Primary auditory area, layer 1	19399	163584198	181151559	171497817	0.163584	0.181152	0.171498	7.28658e+06	8.64374e+06	6.84356e+06	0.0759129		143967	160846	136246	0.14702		2683	3035	2253	16401.3	16753.9	13137.2	4662	5267	4161	28499.1	29075.1	24262.7	0.032383	0.032746	0.03054
Primary auditory area, layer 2/3	19399	206307837	228419757	216180495	0.206308	0.22842	0.21618	1.23908e+07	1.30586e+07	1.07551e+07	0.120682		261161	272420	237014	0.256865		5507	5458	4348	26693.1	23894.6	20112.8	9334	9279	7678	45243.1	40622.6	35516.6	0.03574	0.034061	0.032395
Primary auditory area, layer 4	19399	102783168	113768010	107799579	0.102783	0.113768	0.1078	8.1663e+06	9.35235e+06	7.97208e+06	0.0849691		182313	199829	179645	0.187262		4651	5046	4345	45250.6	44353.4	40306.3	7882	8513	7450	76685.7	74827.7	69109.7	0.043233	0.042601	0.041471
Primary auditory area, layer 5	19399	313363593	346817943	328931874	0.313364	0.346818	0.328932	2.09006e+07	2.45543e+07	1.94847e+07	0.216465		425781	481419	409979	0.43906		9580	10869	8499	30571.5	31339.2	25838.2	15713	17640	14131	50143	50862.4	42960.3	0.036904	0.036642	0.034468
Primary auditory area, layer 6a	19399	131260635	145262430	138006693	0.131261	0.145262	0.138007	6.16983e+06	7.38302e+06	5.79428e+06	0.0644904		128571	146427	119100	0.131366		2180	2610	1926	16608.2	17967.5	13955.8	3780	4436	3371	28797.7	30537.8	24426.4	0.0294	0.030295	0.028304
Primary auditory area, layer 6b	19399	24388857	26991927	25689906	0.0243889	0.0269919	0.0256899	675550	745678	481308	0.00634179		19216.4	21089.1	14101.9	0.0181358		275	303	171	11275.6	11225.6	6656.31	616	684	405	25257.4	25340.9	15764.9	0.032056	0.032434	0.028719
Posterior auditory area, layer 1	19399	48831282	54059913	51695901	0.0488313	0.0540599	0.0516959	2.4505e+06	2.28706e+06	2.28434e+06	0.0234064		43061.6	44707.9	44970.4	0.0442466		839	867	817	17181.6	16037.8	15804	1495	1553	1512	30615.6	28727.4	29248	0.034718	0.034737	0.033622
Posterior auditory area, layer 2/3	19399	63812367	70628490	67521060	0.0638124	0.0706285	0.0675211	4.09264e+06	3.6229e+06	3.07483e+06	0.0359679		86813.5	80233.2	71037.9	0.0793615		1921	1430	1299	30103.9	20246.8	19238.4	3294	2585	2412	51620.1	36600	35722.2	0.037943	0.032219	0.033954
Posterior auditory area, layer 4	19399	32315544	35728128	34213968	0.0323155	0.0357281	0.034214	2.58446e+06	2.48313e+06	2.12149e+06	0.0239636		56042.8	57164.9	50119.2	0.0544423		1389	1284	1117	42982.4	35938.1	32647.5	2410	2261	2019	74577.1	63283.5	59011	0.043003	0.039552	0.040284
Posterior auditory area, layer 5	19399	79237710	87558786	83840049	0.0792377	0.0875588	0.08384	5.57383e+06	5.28298e+06	4.28273e+06	0.0504651		111838	112136	96103.4	0.106692		2571	2256	1792	32446.7	25765.5	21374	4324	3917	3201	54570	44735.7	38179.8	0.038663	0.034931	0.033308
Posterior auditory area, layer 6a	19399	34848009	38471679	36893583	0.034848	0.0384717	0.0368936	1.94821e+06	2.1837e+06	1.73672e+06	0.0195621		40952	44178.9	37892.1	0.0410077		769	827	678	22067.3	21496.3	18377.2	1361	1453	1221	39055.3	37768	33095.2	0.033234	0.032889	0.032223
Posterior auditory area, layer 6b	19399	7759179	8566452	8226819	0.00775918	0.00856645	0.00822682	296592	288173	266169	0.00283645		8315.61	7945.51	6874.42	0.00771185		108	112	79	13919	13074.3	9602.74	245	246	187	31575.5	28716.7	22730.5	0.029463	0.030961	0.027202
Ventral auditory area, layer 1	19399	125554347	138612546	131928156	0.125554	0.138613	0.131928	4.70285e+06	5.01565e+06	4.01042e+06	0.0457631		101806	106092	83615.3	0.0971711		1693	1746	1258	13484.2	12596.3	9535.49	3111	3223	2484	24778.1	23251.9	18828.4	0.030558	0.030379	0.029707
Ventral auditory area, layer 2/3	19399	170932194	188688366	179185365	0.170932	0.188688	0.179185	8.53632e+06	8.90632e+06	7.25331e+06	0.0823198		185494	193204	157203	0.178634		3401	3627	2488	19896.8	19222.2	13885.1	5942	6309	4605	34762.3	33436.1	25699.6	0.032033	0.032655	0.029293
Ventral auditory area, layer 4	19399	94207320	103968387	98800776	0.0942073	0.103968	0.0988008	6.43283e+06	7.10951e+06	5.76529e+06	0.0643588		142774	155439	128098	0.142104		3169	3621	2644	33638.6	34827.9	26760.9	5471	6200	4715	58074	59633.5	47722.3	0.038319	0.039887	0.036808
Ventral auditory area, layer 5	19399	266976270	294965469	280740897	0.266976	0.294965	0.280741	1.58203e+07	1.85544e+07	1.45627e+07	0.163125		329131	366762	303097	0.332997		6690	7592	5561	25058.4	25738.6	19808.3	11182	12542	9543	41883.9	42520.2	33992.2	0.033974	0.034197	0.031485
Ventral auditory area, layer 6a	19399	124675551	137823471	131058486	0.124676	0.137823	0.131058	5.60076e+06	6.60332e+06	5.69865e+06	0.0596758		117181	130630	116398	0.121403		1916	2233	1818	15367.9	16201.9	13871.7	3378	3834	3241	27094.3	27818.2	24729.4	0.028827	0.02935	0.027844
Ventral auditory area, layer 6b	19399	20414349	22579371	21554127	0.0204143	0.0225794	0.0215541	534303	645368	570107	0.00583259	1.44655	14965.6	17704.1	16644.5	0.0164381	3.03344	182	233	209	8915.3	10319.2	9696.52	463	539	495	22680.1	23871.3	22965.4	0.030938	0.030445	0.02974
Anterolateral visual area, layer 1	08858C	50855796	56503629	53437860	0.0508558	0.0565036	0.0534379	1.24849e+06	1.66164e+06	1.7331e+06	0.0154774		26197	31304.2	31207.5	0.0295696		425	641	573	8356.96	11344.4	10722.7	797	1158	1029	15671.8	20494.3	19256	0.030423	0.036992	0.032973
Anterolateral visual area, layer 2/3	08858C	86305149	95806287	90606033	0.0863051	0.0958063	0.090606	4.42466e+06	5.49624e+06	3.94571e+06	0.046222		95714.9	111580	88003.3	0.0984329		1697	2121	1449	19662.8	22138.4	15992.3	2957	3588	2624	34262.2	37450.6	28960.5	0.030894	0.032156	0.029817
Anterolateral visual area, layer 4	08858C	45255591	50196537	47490597	0.0452556	0.0501965	0.0474906	2.89435e+06	3.42085e+06	2.49685e+06	0.0293735		63112.2	71168	56458	0.0635794		1271	1517	1052	28084.9	30221.2	22151.8	2225	2598	1923	49165.2	51756.6	40492.2	0.035255	0.036505	0.034061
Anterolateral visual area, layer 5	08858C	88504056	98083278	92935512	0.0885041	0.0980833	0.0929355	5.54388e+06	7.18532e+06	5.33148e+06	0.0602023		115733	139965	114333	0.123343		2414	3218	2237	27275.6	32808.9	24070.5	4087	5295	3819	46178.7	53984.7	41093	0.035314	0.037831	0.033402
Anterolateral visual area, layer 6a	08858C	48986127	54246591	51449796	0.0489861	0.0542466	0.0514498	2.50912e+06	3.22737e+06	2.65991e+06	0.027988		53003.4	62449.1	56605.5	0.0573527		926	1208	974	18903.3	22268.7	18931.1	1629	2045	1677	33254.3	37698.2	32594.9	0.030734	0.032747	0.029626
Anterolateral visual area, layer 6b	08858C	9758070	10805562	10252332	0.00975807	0.0108056	0.0102523	451574	473050	380332	0.00434986		12384.1	13094.5	11003.3	0.0121606		203	194	184	20803.3	17953.7	17947.1	413	389	385	42323.9	36000	37552.4	0.033349	0.029707	0.034989
Anteromedial visual area, layer 1	08858C	59389146	66809097	61747650	0.0593891	0.0668091	0.0617477	2.42716e+06	3.73035e+06	2.62187e+06	0.0292646		53041	76374.8	50599.7	0.0600052		915	1523	896	15406.9	22796.3	14510.7	1699	2635	1659	28607.9	39440.7	26867.4	0.032032	0.034501	0.032787
Anteromedial visual area, layer 2/3	08858C	90845145	101996874	94352904	0.0908451	0.101997	0.0943529	4.35987e+06	5.04795e+06	3.15236e+06	0.0418673		96636	108300	72298.6	0.0924116		1655	1820	1173	18217.8	17843.7	12432	2957	3186	2294	32549.9	31236.3	24313	0.030599	0.029418	0.03173
Anteromedial visual area, layer 4	08858C	26428977	29618001	27422712	0.026429	0.029618	0.0274227	1.53235e+06	1.7694e+06	1.11299e+06	0.0147158		36445.8	41875.1	27569.6	0.0352968		725	813	453	27432	27449.5	16519.2	1363	1502	969	51572.2	50712.4	35335.7	0.037398	0.035869	0.035147
Anteromedial visual area, layer 5	08858C	101026629	112965894	104811678	0.101027	0.112966	0.104812	5.63926e+06	6.40446e+06	5.03281e+06	0.0569218		122566	135446	109757	0.12259		2466	2756	2011	24409.4	24396.7	19186.8	4250	4660	3619	42068.1	41251.4	34528.6	0.034675	0.034405	0.032973
Anteromedial visual area, layer 6a	08858C	61940970	69167763	64279170	0.061941	0.0691678	0.0642792	2.93201e+06	3.36968e+06	2.5215e+06	0.0294106		64993.8	71395.6	56331.9	0.0642404		1160	1247	891	18727.5	18028.6	13861.4	2074	2151	1644	33483.5	31098.3	25575.9	0.031911	0.030128	0.029184
Anteromedial visual area, layer 6b	08858C	10626633	11847600	11021805	0.0106266	0.0118476	0.0110218	380024	364390	265543	0.00336652		11505.8	10377.9	8479.61	0.0101211		136	102	102	12798	8609.34	9254.38	332	247	241	31242.3	20848.1	21865.7	0.028855	0.023801	0.028421
Lateral visual area, layer 1	08858C	81073494	88898796	86537538	0.0810735	0.0888988	0.0865375	3.37889e+06	3.59767e+06	3.26499e+06	0.0341385		70233.1	71323.4	63243.5	0.0682666		1335	1446	1109	16466.5	16265.7	12815.2	2387	2543	2067	29442.4	28605.6	23885.6	0.033987	0.035655	0.032683
Lateral visual area, layer 2/3	08858C	132270408	145029123	141141609	0.13227	0.145029	0.141142	6.40931e+06	6.62863e+06	5.05483e+06	0.0603092		137758	144758	114539	0.132352		2511	2473	1803	18983.8	17051.7	12774.4	4432	4411	3437	33507.1	30414.6	24351.4	0.032172	0.030471	0.030007
Lateral visual area, layer 4	08858C	78765507	86329584	84002724	0.0787655	0.0863296	0.0840027	4.8775e+06	5.30609e+06	4.33996e+06	0.0484118		108891	114697	96591.6	0.106727		2380	2442	1851	30216.3	28286.9	22035	4156	4253	3385	52764.2	49264.7	40296.3	0.038166	0.03708	0.035044
Lateral visual area, layer 5	08858C	138729294	152023149	148006467	0.138729	0.152023	0.148006	8.21661e+06	9.76804e+06	7.84625e+06	0.086103		174178	198364	165814	0.179452		3598	4293	3206	25935.4	28239.1	21661.2	6107	7195	5539	44021	47328.3	37424	0.035062	0.036272	0.033405
Lateral visual area, layer 6a	08858C	91758825	100494972	97981542	0.0917588	0.100495	0.0979815	4.55647e+06	5.33193e+06	4.52443e+06	0.0480428		97374.8	110471	96062.3	0.101303		1744	2095	1705	19006.3	20846.8	17401.2	3073	3603	3047	33490	35852.5	31097.7	0.031558	0.032615	0.031719
Lateral visual area, layer 6b	08858C	17001036	18610155	18142137	0.017001	0.0186102	0.0181421	828757	929281	620094	0.00792711		22900.1	24316.6	18601	0.0219392		421	477	287	24763.2	25631.2	15819.5	854	946	640	50232.2	50832.5	35277	0.037292	0.038903	0.034407
Primary visual area, layer 1	08858C	559470483	615130497	592811541	0.55947	0.61513	0.592812	2.10558e+07	1.96118e+07	2.16248e+07	0.207642		415090	380422	425310	0.406941		7686	7849	7946	13738	12759.9	13403.9	13552	13304	14294	24222.9	21627.9	24112.2	0.032648	0.034972	0.033608
Primary visual area, layer 2/3	08858C	886136409	974538378	937616283	0.886136	0.974538	0.937616	4.59886e+07	5.23671e+07	3.73232e+07	0.452263		981796	1.06391e+06	818219	0.954642		18748	20261	13714	21157	20790.4	14626.5	32014	33985	25085	36127.6	34872.9	26754	0.032608	0.031943	0.030658
Primary visual area, layer 4	08858C	454692123	499800699	481146075	0.454692	0.499801	0.481146	3.06836e+07	3.47847e+07	2.71355e+07	0.308679		652421	718466	584869	0.651919		14751	16239	12099	32441.7	32491	25146.2	25214	27509	21391	55452.9	55039.9	44458.4	0.038647	0.038289	0.036574
Primary visual area, layer 5	08858C	692327844	760854033	732533301	0.692328	0.760854	0.732533	4.07404e+07	5.06949e+07	3.86204e+07	0.433519		852729	1.00356e+06	797864	0.884717		17766	21804	15630	25661.3	28657.3	21336.9	29914	36068	26769	43207.9	47404.6	36543	0.03508	0.03594	0.033551
Primary visual area, layer 6a	08858C	479517354	526565556	507925512	0.479517	0.526566	0.507926	2.45511e+07	2.92908e+07	2.33885e+07	0.257435		509161	572268	485704	0.522378		9429	10821	8518	19663.5	20550.1	16770.2	16092	18178	14749	33558.7	34521.8	29037.7	0.031605	0.031765	0.030366
Primary visual area, layer 6b	08858C	73649304	81021681	77870700	0.0736493	0.0810217	0.0778707	3.40586e+06	4.12649e+06	2.70216e+06	0.0341151		93312.1	107620	76112.6	0.0923481		1464	1859	1113	19878	22944.5	14292.9	3061	3672	2429	41561.8	45321.2	31192.7	0.032804	0.03412	0.031913
Posterolateral visual area, layer 1	08858C	88312869	95540688	95399748	0.0883129	0.0955407	0.0953997	2.99009e+06	2.14044e+06	1.20496e+06	0.0211183		67847.2	47063.4	26790.4	0.0472337		1176	862	495	13316.3	9022.33	5188.69	2278	1609	946	25794.7	16841	9916.17	0.033575	0.034188	0.035311
Posterolateral visual area, layer 2/3	08858C	92994021	100681623	100432224	0.092994	0.100682	0.100432	4.12226e+06	4.26241e+06	2.64269e+06	0.0367579		95580.3	91927.3	61824.7	0.0831108		1812	1607	962	19485.1	15961.2	9578.6	3294	2920	1939	35421.6	29002.3	19306.6	0.034463	0.031764	0.031363
Posterolateral visual area, layer 4	08858C	16550811	17937450	17851374	0.0165508	0.0179375	0.0178514	914732	835465	575219	0.00775139		23811.2	21503.9	14755.5	0.0200235		476	381	213	28759.9	21240.5	11931.9	957	818	524	57821.9	45602.9	29353.5	0.040191	0.03804	0.035512
Posterolateral visual area, layer 5	08858C	109951182	119167956	118727991	0.109951	0.119168	0.118728	6.59776e+06	6.88873e+06	4.79037e+06	0.0609229		143623	141636	103533	0.129597		3115	2931	1803	28330.8	24595.5	15186	5286	4968	3326	48075.9	41689.1	28013.6	0.036805	0.035076	0.032125
Posterolateral visual area, layer 6a	08858C	48613662	52757244	52467885	0.0486137	0.0527572	0.0524679	2.47344e+06	2.88957e+06	2.22079e+06	0.0252793		55271.8	58579.8	47367.5	0.0537397		1063	1184	828	21866.3	22442.4	15781.1	1885	2065	1545	38775.1	39141.5	29446.6	0.034104	0.035251	0.032617
Posterolateral visual area, layer 6b	08858C	3986415	4330638	4303935	0.00398642	0.00433064	0.00430394	192813	211579	151500	0.00185297		5317.28	5830.78	4593.08	0.00524705		77	90	73	19315.6	20782.2	16961.2	181	206	180	45404.2	47568	41822.2	0.03404	0.03533	0.039189
posteromedial visual area, layer 1	08858C	83909142	93403557	87549363	0.0839091	0.0934036	0.0875494	3.57845e+06	4.25106e+06	3.94682e+06	0.0392545		74909	84390.2	79373.5	0.0795576		1387	1658	1536	16529.8	17750.9	17544.4	2492	2883	2745	29698.8	30866.1	31353.7	0.033267	0.034163	0.034583
posteromedial visual area, layer 2/3	08858C	129137787	143577495	134744769	0.129138	0.143577	0.134745	6.33208e+06	6.91831e+06	4.95527e+06	0.0606855		137659	147636	110651	0.131982		2415	2515	1845	18701	17516.7	13692.6	4278	4441	3523	33127.4	30931	26145.7	0.031077	0.030081	0.031839
posteromedial visual area, layer 4	08858C	43881615	48735000	45786087	0.0438816	0.048735	0.0457861	2.47359e+06	2.80424e+06	2.13725e+06	0.0247169		57508.7	63084.7	51852.7	0.057482		1104	1176	969	25158.6	24130.5	21163.6	2108	2200	1898	48038.3	45142.1	41453.6	0.036655	0.034874	0.036604
posteromedial visual area, layer 5	08858C	128036403	142083207	133610094	0.128036	0.142083	0.13361	7.08886e+06	8.12656e+06	5.87163e+06	0.0702901		156418	168103	130045	0.151522		3202	3334	2409	25008.5	23465.1	18030.1	5511	5705	4413	43042.4	40152.5	33028.9	0.035233	0.033937	0.033934
posteromedial visual area, layer 6a	08858C	68189742	75612609	71187768	0.0681897	0.0756126	0.0711878	3.35885e+06	3.40932e+06	2.92225e+06	0.0323014		72587.7	74613.9	65747	0.0709828		1308	1270	1121	19181.8	16796.1	15747.1	2334	2307	2043	34228	30510.8	28698.8	0.032154	0.030919	0.031074
posteromedial visual area, layer 6b	08858C	12625092	13970664	13160691	0.0126251	0.0139707	0.0131607	500282	478120	372311	0.00450238	2.72318	14060.2	13553.4	11687.6	0.0131004	5.73567	192	165	143	15207.8	11810.5	10865.7	444	400	357	35168.1	28631.4	27126.2	0.031578	0.029513	0.030545
Anterior cingulate area, dorsal part, layer 1	40A666	268677405	285027957	282300147	0.268677	0.285028	0.2823	1.55222e+07	1.68316e+07	1.11005e+07	0.144848		234616	233608	201042	0.223089		4005	3972	3610	14906.4	13935.5	12787.8	7092	6785	6477	26396	23804.7	22943.7	0.030228	0.029044	0.032217
Anterior cingulate area, dorsal part, layer 2/3	40A666	268401924	284490090	281833614	0.268402	0.28449	0.281834	1.28921e+07	1.51634e+07	1.04497e+07	0.128351		287792	308309	217573	0.271225		5666	5769	3890	21110.1	20278.4	13802.5	9967	10053	7139	37134.6	35336.9	25330.5	0.034633	0.032607	0.032812
Anterior cingulate area, dorsal part, layer 5	40A666	533235663	564196023	558813141	0.533236	0.564196	0.558813	2.82085e+07	3.10841e+07	2.41059e+07	0.277995		604871	636798	496270	0.579313		12413	12598	9415	23278.6	22329.1	16848.2	21057	21038	16456	39489.1	37288.5	29448.1	0.034812	0.033037	0.033159
Anterior cingulate area, dorsal part, layer 6a	40A666	314907480	334112580	327922965	0.314907	0.334113	0.327923	1.35009e+07	1.47501e+07	1.09779e+07	0.130763		294273	309426	224076	0.275925		5197	5276	3490	16503.3	15791.1	10642.7	9048	9186	6522	28732.2	27493.7	19888.8	0.030747	0.029687	0.029106
Anterior cingulate area, dorsal part, layer 6b	40A666	11260728	12017214	11678202	0.0112607	0.0120172	0.0116782	393926	446725	308356	0.00383003		12838.2	13698.3	9591.71	0.0120427		207	233	136	18382.5	19388.9	11645.6	510	542	365	45290.1	45102	31254.8	0.039725	0.039567	0.038054
Anterior cingulate area, ventral part, layer 1	40A666	218010150	231013269	226729908	0.21801	0.231013	0.22673	2.19594e+07	2.01138e+07	1.45783e+07	0.188838		147692	173786	161587	0.161022		2004	2559	2442	9192.23	11077.3	10770.5	3611	4542	4439	16563.4	19661.2	19578.4	0.02445	0.026136	0.027471
Anterior cingulate area, ventral part, layer 2/3	40A666	230271201	244440180	239274513	0.230271	0.24444	0.239275	1.07393e+07	1.38251e+07	7.32692e+06	0.106304		239254	223971	155640	0.206289		4802	3779	2581	20853.7	15459.8	10786.8	8447	6811	4910	36682.8	27863.7	20520.4	0.035306	0.03041	0.031547
Anterior cingulate area, ventral part, layer 5	40A666	458734374	486343170	476413245	0.458734	0.486343	0.476413	1.83771e+07	2.09931e+07	1.69185e+07	0.187629		399884	428158	335796	0.387946		7466	7593	5836	16275.2	15612.4	12249.9	13046	13281	10462	28439.1	27307.9	21959.9	0.032624	0.031019	0.031156
Anterior cingulate area, ventral part, 6a	40A666	166496013	176907726	172650231	0.166496	0.176908	0.17265	5.85102e+06	6.728e+06	5.70864e+06	0.0609589		133470	142712	116338	0.13084		2257	2343	1885	13555.9	13244.2	10918	4191	4353	3621	25171.8	24606	20973	0.0314	0.030502	0.031125
Anterior cingulate area, ventral part, 6b	40A666	28536570	30389013	29521260	0.0285366	0.030389	0.0295213	680933	814901	607280	0.00701038	1.23653	20538.9	23830.8	18553.3	0.0209743	2.26867	318	380	301	11143.6	12504.5	10196	803	880	757	28139.3	28957.8	25642.5	0.039097	0.036927	0.040801
Prelimbic area, layer 1	2FA850	224783937	230717079	239325732	0.224784	0.230717	0.239326	9.38174e+06	9.07381e+06	9.98374e+06	0.0947976		163901	141871	159550	0.155107		2813	2368	2725	12514.2	10263.7	11386.2	4884	4035	4772	21727.5	17489	19939.4	0.029798	0.028441	0.029909
Prelimbic area, layer 2/3	2FA850	180877617	185813676	192332259	0.180878	0.185814	0.192332	8.01854e+06	8.23523e+06	7.45294e+06	0.0790224		169648	165898	155534	0.163693		3104	2841	2570	17160.8	15289.5	13362.3	5455	5006	4691	30158.5	26941	24390.1	0.032155	0.030175	0.030161
Prelimbic area, layer 5	2FA850	423823131	434738475	449573706	0.423823	0.434738	0.449574	2.25925e+07	2.23821e+07	2.23258e+07	0.224335		457739	435112	434600	0.442483		8926	7726	7959	21060.7	17771.6	17703.4	14647	12777	13388	34559.2	29390.1	29779.3	0.031999	0.029365	0.030805
Prelimbic area, layer 6a	2FA850	204511446	209781279	215451927	0.204511	0.209781	0.215452	9.01626e+06	9.07081e+06	9.2642e+06	0.0911709		185116	176098	177194	0.179469		3226	2771	2889	15774.2	13209	13409	5453	4705	4932	26663.5	22428.1	22891.4	0.029457	0.026718	0.027834
Prelimbic area, layer 6b	2FA850	9545796	9785232	9987543	0.0095458	0.00978523	0.00998754	294277	300411	295742	0.0029681	0.492294	8149.48	8633.63	8966.19	0.0085831	0.949336	119	140	142	12466.2	14307.3	14217.7	281	328	324	29437	33519.9	32440.4	0.034481	0.037991	0.036136
Infralimbic area, layer 1	59B363	66807639	68145948	70968663	0.0668076	0.0681459	0.0709687	2.9815e+06	4.03287e+06	2.51239e+06	0.0317559		47114.2	50514.6	45220	0.0476163		689	708	609	10313.2	10389.5	8581.25	1254	1298	1155	18770.3	19047.4	16274.8	0.026616	0.025696	0.025542
Infralimbic area, layer 2/3	59B363	62055855	63175950	65869308	0.0620559	0.063176	0.0658693	2.04586e+06	2.06033e+06	2.04679e+06	0.02051		45630.4	45825.4	44216	0.0452239		550	582	597	8862.98	9212.37	9063.4	1129	1179	1214	18193.3	18662.2	18430.4	0.024742	0.025728	0.027456
Infralimbic area, layer 5	59B363	148715649	151678035	157610286	0.148716	0.151678	0.15761	6.54924e+06	6.53261e+06	6.00873e+06	0.0636353		134575	129685	120973	0.128411		2129	1964	1834	14315.9	12948.5	11636.3	3694	3432	3264	24839.3	22626.9	20709.3	0.027449	0.026464	0.026981
Infralimbic area, layer 6a	59B363	91108449	92950659	96256080	0.0911084	0.0929507	0.0962561	3.77075e+06	4.0617e+06	3.56261e+06	0.0379835		78192.1	80962.2	71697.1	0.0769505		1229	1307	1031	13489.4	14061.2	10711	2144	2257	1883	23532.4	24281.7	19562.4	0.02742	0.027877	0.026263
Infralimbic area, layer 6b	59B363	4845474	4965597	5097708	0.00484547	0.0049656	0.00509771	144889	149173	148818	0.00147627	0.155361	4042.8	4515.72	4192.03	0.00425019	0.302452	48	61	66	9906.15	12284.5	12947	122	145	154	25178.1	29200.9	30209.7	0.030177	0.03211	0.036736
Orbital area, lateral part, layer 1	248A5E	159619680	162534681	170273151	0.15962	0.162535	0.170273	8.0287e+06	6.52139e+06	7.63826e+06	0.0739612		181595	153228	166981	0.167268		3589	2488	3232	22484.7	15307.5	18981.3	6531	4851	5976	40916	29845.9	35096.5	0.035965	0.031659	0.035789
Orbital area, lateral part, layer 2/3	248A5E	266481684	271312362	283689108	0.266482	0.271312	0.283689	1.58059e+07	1.43461e+07	1.35007e+07	0.145509		350853	319310	287700	0.319288		7534	6058	5452	28272.1	22328.5	19218.2	12973	10753	9804	48682.5	39633.3	34559	0.036976	0.033676	0.034077
Orbital area, lateral part, layer 5	248A5E	522778509	532341639	553640562	0.522779	0.532342	0.553641	2.91985e+07	2.59006e+07	2.48989e+07	0.26666		614216	542746	510149	0.555704		12406	9639	8841	23730.9	18106.8	15968.8	20810	16522	15514	39806.5	31036.5	28021.8	0.033881	0.030441	0.030411
Orbital area, lateral part, layer 6a	248A5E	210264714	214418610	221476545	0.210265	0.214419	0.221477	8.02795e+06	7.90041e+06	7.23877e+06	0.0772238		178252	172276	155096	0.168542		2788	2510	2267	13259.5	11706.1	10235.8	5143	4649	4381	24459.6	21681.9	19780.9	0.028852	0.026986	0.028247
Orbital area, lateral part, layer 6b	248A5E	19409976	19801557	20370420	0.01941	0.0198016	0.0203704	560631	571079	525160	0.0055229		16236	16199.4	14401.1	0.0156122		171	203	152	8809.9	10251.7	7461.8	467	516	412	24059.8	26058.6	20225.4	0.028763	0.031853	0.028609
Orbital area, medial part, layer 1	248A5E	178230510	182103741	191239974	0.178231	0.182104	0.19124	7.02073e+06	5.07426e+06	6.39138e+06	0.0616212		137741	110903	129692	0.126112		2767	1824	2262	15524.8	10016.3	11828.1	4979	3257	4072	27935.7	17885.4	21292.6	0.036147	0.029368	0.031398
Orbital area, medial part, layer 2/3	248A5E	135052515	137774223	144724779	0.135053	0.137774	0.144725	6.83235e+06	6.55134e+06	5.53252e+06	0.063054		147197	141010	119023	0.135744		2924	2493	2041	21650.8	18094.8	14102.6	5133	4393	3780	38007.4	31885.5	26118.5	0.034872	0.031154	0.031759
Orbital area, medial part, layer 5	248A5E	202349232	206365833	215958339	0.202349	0.206366	0.215958	1.09808e+07	1.05608e+07	9.63911e+06	0.103936		237360	218526	199946	0.218611		4783	3951	3467	23637.4	19145.6	16054	8097	6766	6158	40015	32786.4	28514.8	0.034113	0.030962	0.030798
Orbital area, medial part, layer 6a	248A5E	81463104	83088531	86429133	0.0814631	0.0830885	0.0864291	3.56329e+06	3.44812e+06	3.41996e+06	0.0347712		78374	74658.8	72507.9	0.0751802		1343	1175	1133	16486	14141.5	13109	2453	2148	2111	30111.8	25851.9	24424.6	0.031299	0.028771	0.029114
Orbital area, ventrolateral part, layer 1	248A5E	162582660	165952800	174440466	0.162583	0.165953	0.17444	8.74635e+06	6.72781e+06	1.04869e+07	0.0865368		183469	154084	176530	0.171361		3688	2543	3389	22683.8	15323.6	19427.8	6596	4714	6027	40570.1	28405.7	34550.5	0.035952	0.030594	0.034141
Orbital area, ventrolateral part, layer 2/3	248A5E	223034769	227443194	238791510	0.223035	0.227443	0.238792	1.32573e+07	1.18784e+07	1.29205e+07	0.126854		275949	259086	254299	0.263111		5715	4669	4969	25623.8	20528.2	20808.9	9806	8140	8716	43966.2	35789.2	36500.5	0.035536	0.031418	0.034275
Orbital area, ventrolateral part, layer 5	248A5E	265846644	271161108	283354119	0.265847	0.271161	0.283354	1.50018e+07	1.43853e+07	1.484e+07	0.147424		317144	306925	303165	0.309078		6465	5661	5786	24318.5	20876.9	20419.7	10936	9627	9990	41136.5	35502.9	35256.2	0.034483	0.031366	0.032952
Orbital area, ventrolateral part, layer 6a	248A5E	103760919	105854067	109909008	0.103761	0.105854	0.109909	4.71671e+06	4.24745e+06	4.59789e+06	0.0452068		101678	93823.5	96355.7	0.0972858		1740	1399	1518	16769.3	13216.3	13811.4	3126	2543	2740	30126.9	24023.6	24929.7	0.030744	0.027104	0.028436
Orbital area, ventrolateral part, layer 6b	248A5E	4244454	4328289	4472820	0.00424445	0.00432829	0.00447282	130722	110077	130442	0.00123747	1.23952	4058.64	3344.4	3903.23	0.00376876	2.62666	53	39	38	12486.9	9010.49	8495.76	145	112	111	34162.2	25876.3	24816.6	0.035726	0.033489	0.028438
Agranular insular area, dorsal part, layer 1	219866	199188720	202926465	209289717	0.199189	0.202926	0.20929	9.24301e+06	6.43794e+06	9.31237e+06	0.0833111		182522	134059	199085	0.171888		3499	2734	3981	17566.3	13472.9	19021.5	6255	4910	7093	31402.4	24196	33890.8	0.03427	0.036626	0.035628
Agranular insular area, dorsal part, layer 2/3	219866	403235280	411572286	422350686	0.403235	0.411572	0.422351	2.08196e+07	2.03795e+07	1.90446e+07	0.200812		408787	398172	380800	0.39592		7415	7298	6545	18388.8	17732	15496.6	12735	12490	11507	31582.1	30347	27245.1	0.031153	0.031368	0.030218
Agranular insular area, dorsal part, layer 5	219866	661419945	676079406	690468624	0.66142	0.676079	0.690469	3.7393e+07	3.52988e+07	3.35008e+07	0.353976		708237	660932	650658	0.673276		13610	11704	11395	20576.9	17311.6	16503.3	22362	19503	19312	33809.1	28847.2	27969.4	0.031574	0.029508	0.029681
Agranular insular area, dorsal part, layer 6a	219866	345775743	355211919	359280630	0.345776	0.355212	0.359281	1.59377e+07	1.60312e+07	1.40041e+07	0.153243		329043	327938	294299	0.317093		5704	5379	4628	16496.2	15143.1	12881.3	10005	9509	8474	28934.9	26769.9	23586	0.030406	0.028996	0.028794
Agranular insular area, dorsal part, layer 6b	219866	21561633	22214304	22304457	0.0215616	0.0222143	0.0223045	805820	779839	578400	0.00721353		22617.5	21468	17209.3	0.0204316		353	292	221	16371.7	13144.7	9908.33	803	724	575	37242.1	32591.6	25779.6	0.035503	0.033725	0.033412
Agranular insular area, posterior part, layer 1	219866	189716067	204440382	197167122	0.189716	0.20444	0.197167	9.10791e+06	5.71188e+06	4.03727e+06	0.0628568		175925	112219	86837.7	0.124994		3525	1970	1266	18580.4	9636.06	6420.95	6080	3605	2559	32047.9	17633.5	12978.8	0.03456	0.032125	0.029469
Agranular insular area, posterior part, layer 2/3	219866	361633005	390231405	375425469	0.361633	0.390231	0.375425	1.43904e+07	1.23485e+07	1.1315e+07	0.126846		287053	245621	233736	0.25547		4490	3665	3356	12415.9	9391.86	8939.19	7917	6709	6327	21892.4	17192.4	16852.9	0.02758	0.027314	0.027069
Agranular insular area, posterior part, layer 5	219866	339476157	367380846	352092906	0.339476	0.367381	0.352093	1.52571e+07	1.36983e+07	1.18392e+07	0.135982		303321	272413	243758	0.273164		5173	4270	3514	15238.2	11622.8	9980.32	8780	7551	6453	25863.4	20553.6	18327.5	0.028946	0.027719	0.026473
Agranular insular area, posterior part, layer 6a	219866	197237403	214312905	204611319	0.197237	0.214313	0.204611	7.81091e+06	8.29298e+06	7.02943e+06	0.0771111		172290	173901	151568	0.16592		2795	2707	2167	14170.7	12631.1	10590.8	5094	4994	4150	25826.7	23302.4	20282.4	0.029566	0.028718	0.02738
Agranular insular area, posterior part, layer 6b	219866	9349776	10287405	9737145	0.00934978	0.0102874	0.00973715	336008	305650	298839	0.00313499		10113.2	9760.63	9058.44	0.00964409		143	119	98	15294.5	11567.5	10064.6	337	316	280	36043.6	30717.2	28755.9	0.033323	0.032375	0.03091
Agranular insular area, ventral part, layer 1	219866	108460971	110714931	114608898	0.108461	0.110715	0.114609	6.0063e+06	4.19013e+06	5.34314e+06	0.0517986		120646	90138.6	116424	0.109069		2362	1750	2201	21777.4	15806.4	19204.4	4186	3157	4060	38594.5	28514.7	35424.8	0.034697	0.035024	0.034873
Agranular insular area, ventral part, layer 2/3	219866	261626139	267626997	275331258	0.261626	0.267627	0.275331	1.33542e+07	1.21381e+07	1.33391e+07	0.129438		259990	237230	269585	0.255602		4603	4261	4713	17593.8	15921.4	17117.6	7972	7398	8310	30471	27643	30181.8	0.030663	0.031185	0.030825
Agranular insular area, ventral part, layer 5	219866	318284289	325629639	333967833	0.318284	0.32563	0.333968	1.7724e+07	1.78402e+07	1.58829e+07	0.17149		349972	340688	321951	0.337537		6682	6429	5577	20993.8	19743.3	16699.2	11256	10807	9708	35364.6	33188	29068.7	0.032163	0.031721	0.030154
Agranular insular area, ventral part, layer 6a	219866	75114810	77489892	78427521	0.0751148	0.0774899	0.0784275	3.35013e+06	3.56603e+06	2.94037e+06	0.0328551		79688.8	84264.5	71554.2	0.0785025		1347	1457	1106	17932.5	18802.5	14102.2	2732	2910	2329	36371	37553.3	29696.2	0.034283	0.034534	0.032549
Agranular insular area, ventral part, layer 6b	219866	1369818	1403379	1425141	0.00136982	0.00140338	0.00142514	44469.6	54032.7	29549.6	0.000426839	1.5905	1527.76	1715.97	1066.68	0.0014368	3.18995	19	20	14	13870.5	14251.3	9823.59	62	61	44	45261.5	43466.5	30874.1	0.040582	0.035548	0.04125
Retrosplenial area, lateral agranular part, layer 1	1AA698	226584243	251233137	238154337	0.226584	0.251233	0.238154	8.44702e+06	8.60955e+06	7.83326e+06	0.0829661		171123	166662	152653	0.16348		3185	3273	2739	14056.6	13027.7	11500.9	5783	5813	5000	25522.5	23137.9	20994.8	0.033794	0.034879	0.032754
Retrosplenial area, lateral agranular part, layer 2/3	1AA698	299205279	331946613	313624170	0.299205	0.331947	0.313624	1.43016e+07	1.62267e+07	1.15991e+07	0.140425		324477	344864	259619	0.309653		5810	6561	4231	19418.1	19765.2	13490.7	10454	11533	8166	34939.2	34743.5	26037.5	0.032218	0.033442	0.031454
Retrosplenial area, lateral agranular part, layer 5	1AA698	328710906	364807341	343500750	0.328711	0.364807	0.343501	1.83342e+07	1.89878e+07	1.56668e+07	0.176629		407529	404204	339496	0.383743		8238	7996	6113	25061.5	21918.4	17796.2	14275	13903	11071	43427.2	38110.5	32229.9	0.035028	0.034396	0.03261
Retrosplenial area, lateral agranular part, layer 6a	1AA698	186168915	206172702	194520069	0.186169	0.206173	0.19452	9.10651e+06	8.92791e+06	7.86408e+06	0.0863283		204312	198198	175527	0.192679		3795	3351	2887	20384.7	16253.4	14841.7	6810	6175	5396	36579.7	29950.6	27740.1	0.033331	0.031156	0.030742
Retrosplenial area, lateral agranular part, layer 6b	1AA698	15526026	17255835	16102962	0.015526	0.0172558	0.016103	495633	614481	452838	0.00520984		15245.2	17863.1	13828.4	0.0156455		199	223	180	12817.2	12923.2	11178.1	559	573	492	36004.1	33206.2	30553.4	0.036667	0.032077	0.035579
Retrosplenial area, dorsal part, layer 1	1AA698	373535010	414522549	391695183	0.373535	0.414523	0.391695	1.80111e+07	1.98875e+07	1.55691e+07	0.178226		365916	358940	298144	0.341		7693	7862	6203	20595.1	18966.4	15836.3	13772	13689	11252	36869.4	33023.5	28726.4	0.037637	0.038137	0.03774
Retrosplenial area, dorsal part, layer 2/3	1AA698	435327264	483889707	455124474	0.435327	0.48389	0.455124	2.51565e+07	3.04929e+07	2.28801e+07	0.261765		583111	653031	508028	0.58139		12793	14824	10575	29387.1	30635.1	23235.4	22295	25368	18924	51214.3	52425.2	41579.8	0.038235	0.038847	0.03725
Retrosplenial area, dorsal part, layer 5	1AA698	542563191	602011359	566972919	0.542563	0.602011	0.566973	3.07333e+07	3.69754e+07	2.5519e+07	0.310759		686423	785461	569207	0.680364		14810	17536	11255	27296.4	29129	19851	25413	29567	20212	46838.8	49113.7	35649	0.037022	0.037643	0.035509
Retrosplenial area, dorsal part, layer 6a	1AA698	342061353	379055646	357112260	0.342061	0.379056	0.357112	1.63225e+07	1.8907e+07	1.36347e+07	0.162881		362290	397513	300846	0.35355		6796	7408	4996	19867.8	19543.3	13990	11822	12802	9205	34561.1	33773.4	25776.2	0.032631	0.032205	0.030597
Retrosplenial area, dorsal part, layer 6b	1AA698	14065326	15644934	14606163	0.0140653	0.0156449	0.0146062	445884	532471	378633	0.00452329		13605.6	15773.7	11505.7	0.0136283		158	214	121	11233.3	13678.5	8284.17	473	569	378	33628.8	36369.6	25879.5	0.034765	0.036073	0.032853
Retrosplenial area, ventral part, layer 1	1AA698	433879821	479796750	452562876	0.43388	0.479797	0.452563	3.14303e+07	2.92564e+07	2.65546e+07	0.290804		400400	433938	318848	0.384395		7217	8622	5746	16633.6	17970.1	12696.6	13512	15599	10988	31142.3	32511.7	24279.5	0.033746	0.035948	0.034462
Retrosplenial area, ventral part, layer 2/3	1AA698	463894209	513669087	483110595	0.463894	0.513669	0.483111	2.3177e+07	2.84215e+07	2.25821e+07	0.247269		529974	597587	450004	0.525855		10981	12470	9029	23671.3	24276.3	18689.3	19798	22140	16758	42677.8	43101.7	34687.7	0.037357	0.037049	0.03724
Retrosplenial area, ventral part, layer 5	1AA698	767885157	850250925	799555131	0.767885	0.850251	0.799555	3.95366e+07	4.82719e+07	3.14902e+07	0.397663		857590	1.01376e+06	682933	0.851426		17904	21632	12966	23316	25441.9	16216.5	30642	36561	23509	39904.4	43000.2	29402.6	0.03573	0.036065	0.034424
Retrosplenial area, ventral part, layer 6a	1AA698	301417713	333662679	313935669	0.301418	0.333663	0.313936	1.33118e+07	1.72198e+07	1.12995e+07	0.139437		298135	370202	257530	0.308623		5452	7225	4383	18087.9	21653.6	13961.5	9668	12654	8317	32075.1	37924.5	26492.7	0.032428	0.034181	0.032295
Retrosplenial area, ventral part, layer 6b	1AA698	22123314	24546591	22920867	0.0221233	0.0245466	0.0229209	709606	720851	614413	0.00681624	2.4917	21465.8	21441.6	19091.3	0.0206662	5.1261	317	269	302	14328.8	10958.8	13175.8	815	738	751	36839	30065.3	32764.9	0.037967	0.034419	0.039337
Posterior parietal association areas	009FAC	1158766560	1289092131	1214560224	1.15877	1.28909	1.21456	5.9675e+07	6.6446e+07	5.29553e+07	0.596921	0.596921	1.23963e+06	1.33206e+06	1.09664e+06	1.22278	1.22278	24986	26223	20518	21562.6	20342.2	16893.4	41767	43395	35180	36044.4	33663.2	28965.2	0.033693	0.032577	0.03208
Temporal association areas, layer 1	15B0B3	231524622	255068568	246313737	0.231525	0.255069	0.246314	7.6241e+06	9.56504e+06	7.30654e+06	0.0816523		169048	201841	161934	0.177608		2734	3451	2527	11808.7	13529.7	10259.3	5147	6220	4967	22230.9	24385.6	20165.3	0.030447	0.030816	0.030673
Temporal association areas, layer 2/3	15B0B3	309373263	340984836	329234220	0.309373	0.340985	0.329234	1.33644e+07	1.51292e+07	1.16546e+07	0.133828		283933	319786	254982	0.286234		4770	5684	3924	15418.3	16669.4	11918.6	8481	9904	7379	27413.5	29045.3	22412.6	0.02987	0.030971	0.028939
Temporal association areas, layer 4	15B0B3	137835972	151858638	146654199	0.137836	0.151859	0.146654	7.23759e+06	8.42314e+06	6.73756e+06	0.074661		165095	185951	155409	0.168818		3087	3589	2763	22396.2	23633.8	18840.2	5647	6421	5193	40969	42282.7	35409.8	0.034205	0.034531	0.033415
Temporal association areas, layer 5	15B0B3	419878188	462892806	446725395	0.419878	0.462893	0.446725	2.21765e+07	2.57454e+07	2.10483e+07	0.229901		450809	504064	431282	0.462052		8426	9467	7519	20067.7	20451.8	16831.4	14174	15760	13044	33757.4	34046.8	29199.1	0.031441	0.031266	0.030245
Temporal association areas, layer 6a	15B0B3	232604514	256608999	247115097	0.232605	0.256609	0.247115	1.00772e+07	1.20699e+07	9.51603e+06	0.105544		207552	235186	198568	0.213769		3309	3990	2993	14225.9	15548.9	12111.8	5751	6804	5365	24724.4	26515	21710.5	0.027709	0.02893	0.027018
Temporal association areas, layer 6b	15B0B3	39878703	43968933	42538311	0.0398787	0.0439689	0.0425383	1.17233e+06	1.33083e+06	1.00974e+06	0.0117097	0.637295	31891	33593.2	29494.7	0.0316597	1.34014	386	444	337	9679.35	10098	7922.27	915	980	838	22944.6	22288.5	19699.9	0.028691	0.029173	0.028412
Perirhinal area, layer 1	0E9684	98573868	108996354	105889248	0.0985739	0.108996	0.105889	3.37583e+06	2.59917e+06	2.80518e+06	0.0292672		74439.5	58846	58729	0.0640048		1200	827	796	12173.6	7587.41	7517.29	2282	1682	1620	23150.2	15431.7	15299	0.030656	0.028583	0.027584
Perirhinal area, layer 2/3	0E9684	148556997	164314548	159697980	0.148557	0.164315	0.159698	5.94715e+06	5.66919e+06	5.97365e+06	0.0586333		128538	121857	128168	0.126188		1990	1871	1928	13395.5	11386.7	12072.8	3671	3505	3562	24711.1	21331	22304.6	0.02856	0.028763	0.027792
Perirhinal area, layer 5	0E9684	75248055	83160189	81100683	0.0752481	0.0831602	0.0811007	3.44915e+06	3.94481e+06	3.37626e+06	0.0359007		78703.8	87287.9	76077.7	0.0806898		1319	1567	1220	17528.7	18843.2	15043	2490	2856	2305	33090.6	34343.4	28421.5	0.031638	0.032719	0.030298
Perirhinal area, layer 6a	0E9684	24093018	26550018	26169966	0.024093	0.02655	0.02617	949408	1.07103e+06	925217	0.00981884		23099.7	25284.2	22176	0.0235199		350	405	323	14527	15254.2	12342.4	705	811	663	29261.6	30546.1	25334.4	0.03052	0.032075	0.029897
Perirhinal area, layer 6b	0E9684	5846310	6454863	6392709	0.00584631	0.00645486	0.00639271	194689	209573	169398	0.0019122	0.135532	6238.87	6079.39	5428.42	0.00591556	0.300318	90	70	68	15394.3	10844.5	10637.1	216	175	174	36946.4	27111.3	27218.5	0.034622	0.028786	0.032054
Ectorhinal area/Layer 1	0D9F91	114960843	127014588	122874219	0.114961	0.127015	0.122874	3.5646e+06	3.52e+06	2.88948e+06	0.0332469		81168.8	79129.9	67156.6	0.0758184		1249	1165	867	10864.6	9172.17	7056	2456	2327	1859	21363.8	18320.7	15129.3	0.030258	0.029407	0.027682
Ectorhinal area/Layer 2/3	0D9F91	211627620	233775099	225966321	0.211628	0.233775	0.225966	8.27706e+06	9.75022e+06	8.83036e+06	0.0895255		175615	199605	187060	0.187427		2720	3269	2901	12852.8	13983.5	12838.2	4917	5774	5257	23234.2	24699	23264.5	0.027999	0.028927	0.028103
Ectorhinal area/Layer 5	0D9F91	236330838	261339291	252171738	0.236331	0.261339	0.252172	1.08944e+07	1.34508e+07	1.14462e+07	0.119305		223487	262100	235853	0.24048		3768	4667	3872	15943.8	17858	15354.6	6548	7910	6716	27706.9	30267.2	26632.6	0.029299	0.030179	0.028475
Ectorhinal area/Layer 6a	0D9F91	173811420	192430566	185621976	0.173811	0.192431	0.185622	6.48469e+06	7.73019e+06	6.27167e+06	0.0682885		132948	151780	131827	0.138851		1929	2315	1837	11098.2	12030.3	9896.46	3430	4017	3312	19734	20875.1	17842.7	0.0258	0.026466	0.025124
Ectorhinal area/Layer 6b	0D9F91	26595756	29396709	28590111	0.0265958	0.0293967	0.0285901	731320	758681	667234	0.00719078	0.317556	20919.8	21513.4	19442.1	0.0206251	0.663202	230	233	218	8648	7926.06	7625.01	576	587	563	21657.6	19968.2	19692.1	0.027534	0.027285	0.028958
Main olfactory bulb	82C7AE	6782972454	6979274199	7352490420	6.78297	6.97927	7.35249	3.41217e+08	3.18382e+08	2.76245e+08	3.11948	3.11948	6.82214e+06	6.02932e+06	5.43902e+06	6.09683	6.09683	159499	124904	112236	23514.6	17896.4	15265	258325	203445	188146	38084.3	29149.9	25589.4	0.037866	0.033743	0.034592
Accessory olfactory bulb	9DF0D2	271419903	277858053	290954295	0.27142	0.277858	0.290954	1.22824e+07	9.47901e+06	1.0281e+07	0.106808	0.106808	249142	190976	214142	0.218087	0.218087	4861	3245	4185	17909.5	11678.6	14383.7	8365	5820	7376	30819.4	20945.9	25351.1	0.033575	0.030475	0.034445
Anterior olfactory nucleus	54BF94	2096588205	2130578775	2286992043	2.09659	2.13058	2.28699	1.01867e+08	9.7359e+07	9.95869e+07	0.996044	0.996044	2.00145e+06	1.85824e+06	1.85423e+06	1.90464	1.90464	38936	32124	31884	18571.1	15077.6	13941.5	64098	53123	53784	30572.5	24933.6	23517.4	0.032026	0.028588	0.029006
Taenia tecta	62D09F	636106284	645527259	698071203	0.636106	0.645527	0.698071	3.14302e+07	2.48694e+07	2.85573e+07	0.282856	0.282856	556606	480466	561463	0.532845	0.532845	10935	8270	10995	17190.5	12811.2	15750.5	18212	13839	18573	28630.4	21438.3	26606.2	0.03272	0.028803	0.03308
Dorsal peduncular area	A4DAA4	225880947	230035923	240699033	0.225881	0.230036	0.240699	1.04552e+07	9.75995e+06	9.43e+06	0.098817	0.098817	194840	191200	180087	0.188709	0.188709	3162	3033	2751	13998.5	13184.9	11429.2	5383	5170	4766	23831.1	22474.8	19800.7	0.027628	0.02704	0.026465
Piriform area	6ACBBA	5248522494	5642018442	5608683648	5.24852	5.64202	5.60868	2.70666e+08	2.70274e+08	2.31419e+08	2.57453	2.57453	4.97841e+06	5.00545e+06	4.47368e+06	4.81918	4.81918	100936	95615	79968	19231.3	16946.9	14257.9	161634	154170	132413	30796.1	27325.3	23608.6	0.032467	0.0308	0.029598
Nucleus of the lateral olfactory tract	95E4C8	156264768	171188127	168261462	0.156265	0.171188	0.168261	8.18351e+06	7.31901e+06	6.40274e+06	0.0730176	0.0730176	153807	146978	132909	0.144565	0.144565	3140	2721	2293	20094.1	15894.8	13627.6	5180	4589	3984	33148.9	26806.8	23677.4	0.033679	0.031222	0.029975
Cortical amygdalar area	61E7B7	1569622023	1767201651	1740712005	1.56962	1.7672	1.74071	6.09616e+07	6.4898e+07	6.08764e+07	0.622454	0.622454	1.03785e+06	1.12269e+06	1.15634e+06	1.10563	1.10563	18698	19434	18865	11912.4	10997	10837.5	29927	31184	30918	19066.4	17646	17761.7	0.028835	0.027776	0.026738
Piriform-amygdalar area	59DAAB	560577564	625849902	613077039	0.560578	0.62585	0.613077	2.05888e+07	2.25994e+07	1.87749e+07	0.206544	0.206544	366750	422626	368721	0.386033	0.386033	7199	7616	6519	12842.1	12169.1	10633.2	11705	12509	10889	20880.3	19987.2	17761.2	0.031915	0.029598	0.029532
Postpiriform transition area	A8ECD3	650813616	729171099	727963551	0.650814	0.729171	0.727964	2.39543e+07	2.90356e+07	2.66295e+07	0.265398	0.265398	443437	488319	524960	0.485572	0.485572	7407	8350	8277	11381.1	11451.4	11370.1	12092	13432	13693	18579.8	18420.9	18810	0.027269	0.027507	0.026084
Field CA1	66A83D	4638635181	5137605063	4939323408	4.63864	5.13761	4.93932	1.73602e+08	1.92841e+08	1.45269e+08	1.70571		3.12631e+06	3.47128e+06	2.77814e+06	3.12524		49278	52771	38993	10623.4	10271.5	7894.4	81807	87267	68096	17636	16985.9	13786.5	0.026167	0.02514	0.024511
Field CA2	66A83D	217132488	240961230	229196088	0.217132	0.240961	0.229196	7.91158e+06	8.66092e+06	6.71158e+06	0.0776136		188890	200530	164300	0.184573		3182	3328	2429	14654.6	13811.4	10597.9	6369	6709	5212	29332.3	27842.7	22740.4	0.033718	0.033456	0.031722
Field CA3	66A83D	2901691944	3218420466	3095277273	2.90169	3.21842	3.09528	1.10234e+08	1.14904e+08	9.52272e+07	1.06789	2.85121	2.08903e+06	2.15993e+06	1.87067e+06	2.03988	5.34969	33935	33584	26858	11694.9	10434.9	8677.09	57113	56063	47214	19682.7	17419.4	15253.6	0.02734	0.025956	0.025239
Dentate gyrus, molecular layer	7ED04B	2010280356	2217874770	2149749828	2.01028	2.21787	2.14975	9.51351e+07	1.0032e+08	8.62058e+07	0.938868		1.65397e+06	1.8274e+06	1.46739e+06	1.64958		29029	30780	23830	14440.3	13878.2	11085	51470	54700	44120	25603.4	24663.3	20523.3	0.031119	0.029933	0.030067
Dentate gyrus, polymorph layer	7ED04B	319690395	352578501	343423233	0.31969	0.352579	0.343423	1.11901e+07	1.13353e+07	7.93777e+06	0.101544	1.04041	237584	245731	187487	0.223601	1.87319	3609	3447	2438	11289	9776.55	7099.11	6940	6751	5190	21708.5	19147.5	15112.5	0.029211	0.027473	0.027682
Dentate gyrus, granule cell layer	66A83D	749828367	827127531	799442892	0.749828	0.827128	0.799443	2.24862e+07	2.56656e+07	2.35307e+07	0.238941	0.238941	503723	573058	497344	0.524708	0.524708	7486	8379	7380	9983.62	10130.2	9231.43	15161	16733	14931	20219.3	20230.3	18676.8	0.030098	0.029199	0.030021
Fasciola cinerea	7ED04B	29208897	32246181	30260520	0.0292089	0.0322462	0.0302605	573701	696664	462942	0.00577769		15231	17496	11980.9	0.0149027		157	231	117	5375.07	7163.64	3866.42	376	535	307	12872.8	16591.1	10145.2	0.024686	0.030578	0.025624
Induseum griseum	7ED04B	58180032	61388064	60363819	0.05818	0.0613881	0.0603638	4.05655e+06	6.48888e+06	3.71276e+06	0.0475273	0.053305	31522.6	42076.1	41561.4	0.0383867	0.0532894	476	651	714	8181.5	10604.7	11828.3	943	1225	1348	16208.3	19955	22331.3	0.029915	0.029114	0.032434
Entorhinal area, lateral part	32B825	2887690662	3180018096	3168966915	2.88769	3.18002	3.16897	1.34995e+08	1.34182e+08	1.17782e+08	1.28986		2.66144e+06	2.56483e+06	2.34621e+06	2.52416		50376	45303	37891	17445.1	14246.1	11956.9	81925	73783	64280	28370.4	23202.1	20284.2	0.030782	0.028767	0.027397
Entorhinal area, medial part, dorsal zone	32B825	2332586889	2537791047	2574461583	2.33259	2.53779	2.57446	1.05138e+08	1.08209e+08	7.98605e+07	0.97736	2.26722	2.09061e+06	1.97779e+06	1.57901e+06	1.88247	4.40663	45221	40430	27616	19386.6	15931.2	10726.9	73693	65526	46726	31592.8	25820.1	18149.8	0.03525	0.033131	0.029592
Parasubiculum	72D569	436077405	473500161	479429577	0.436077	0.4735	0.47943	2.3635e+07	2.77871e+07	1.66129e+07	0.226783	0.226783	500753	575632	348976	0.47512	0.47512	11559	13078	6397	26506.8	27619.8	13342.9	19309	21670	11430	44278.8	45765.6	23840.8	0.03856	0.037646	0.032753
Postsubiculum	48C83C	498909510	544838643	535017096	0.49891	0.544839	0.535017	2.76166e+07	2.95347e+07	2.31409e+07	0.267641	0.267641	530308	599401	422698	0.517469	0.517469	11077	12399	7578	22202.4	22757.2	14164	18634	20822	13634	37349.5	38216.8	25483.3	0.035138	0.034738	0.032255
Presubiculum	59B947	426796236	465219153	468463203	0.426796	0.465219	0.468463	3.10579e+07	2.53947e+07	2.53241e+07	0.272589	0.272589	502669	526339	396093	0.475034	0.475034	10751	10894	6843	25190	23416.9	14607.3	18048	18529	12363	42287.2	39828.5	26390.5	0.035904	0.035204	0.031212
Subiculum	4FC244	964190358	1056352941	1043136468	0.96419	1.05635	1.04314	4.72595e+07	5.08906e+07	3.63194e+07	0.448231	0.448231	963482	1.02751e+06	761005	0.917331	0.917331	19107	18833	12276	19816.6	17828.3	11768.4	32146	31954	22328	33339.9	30249.4	21404.7	0.033364	0.031099	0.02934
Prosubiculum	58BA48	633886776	686138067	659266290	0.633887	0.686138	0.659266	2.07267e+07	2.03204e+07	1.61991e+07	0.190821	0.190821	503231	476148	370382	0.44992	0.44992	8549	8213	5692	13486.6	11969.9	8633.84	17045	16317	11997	26889.7	23780.9	18197.5	0.033871	0.034269	0.032391
Claustrum	8ADA87	247289004	258134634	256414032	0.247289	0.258135	0.256414	1.14967e+07	1.1471e+07	8.2414e+06	0.10403	0.10403	216526	229850	176082	0.207486	0.207486	3593	3829	2558	14529.6	14833.3	9976.05	6461	6743	4864	26127.3	26122	18969.3	0.029839	0.029337	0.027624
Endopiriform nucleus, dorsal part	A0EE9D	107098848	882444429	871509942	0.107099	0.882444	0.87151	1.89495e+06	3.37511e+07	2.92247e+07	0.216236		42894.1	666559	593953	0.434469		877	10307	8487	8188.7	11680.1	9738.27	1595	18189	15496	14892.8	20612.1	17780.6	0.037185	0.027288	0.02609
Endopiriform nucleus, ventral part	A0EE9D	97351767	498274686	484781895	0.0973518	0.498275	0.484782	3.55391e+06	1.8574e+07	1.58649e+07	0.126643	0.342879	78123	353068	327618	0.252936	0.687405	1480	5181	4691	15202.6	10397.9	9676.52	2651	9136	8490	27231.1	18335.3	17513	0.033934	0.025876	0.025914
Basolateral amygdalar nucleus	9DE79C	580912209	989300466	957483207	0.580912	0.9893	0.957483	3.33305e+07	4.22252e+07	3.51316e+07	0.368958	0.368958	680121	738308	661901	0.693443	0.693443	14476	11232	9500	24919.4	11353.5	9921.85	25000	18459	15984	43035.8	18658.6	16693.8	0.036758	0.025002	0.024149
Basomedial amygdalar nucleus, anterior part	84EA81	1620546696	406325187	394461333	1.62055	0.406325	0.394461	1.10689e+08	1.57357e+07	1.68504e+07	0.477583		2.24433e+06	291135	300099	0.945187		52426	4424	4684	32350.8	10887.8	11874.4	85866	7422	7993	52985.8	18266.2	20263.1	0.038259	0.025493	0.026635
Basomedial amygdalar nucleus, posterior part	84EA81	1448698392	381640194	371704761	1.4487	0.38164	0.371705	8.49716e+07	1.7558e+07	1.44772e+07	0.390023	0.867606	1.73297e+06	297365	267355	0.765896	1.71108	36667	4880	3991	25310.3	12786.9	10737	60960	8080	6748	42079.2	21171.8	18154.2	0.035177	0.027172	0.02524
Posterior amygdalar nucleus	97EC93	1288211445	527652738	520880787	1.28821	0.527653	0.520881	5.07546e+07	2.48185e+07	2.01735e+07	0.319155	0.319155	1.05725e+06	459119	404570	0.640313	0.640313	17962	7893	6387	13943.4	14958.7	12261.9	30700	13119	11014	23831.5	24862.9	21145	0.029038	0.028574	0.027224
Caudoputamen	98D6F9	82929906	12731079582	12345715116	0.0829299	12.7311	12.3457	1.83487e+06	4.7197e+08	3.05241e+08	2.59682	2.59682	55099.9	8.59175e+06	5.84182e+06	4.82955	4.82955	741	134633	80503	8935.26	10575.1	6520.72	1808	231663	150194	21801.5	18196.7	12165.7	0.032813	0.026963	0.02571
Nucleus accumbens	80CDF8	999645651	2094203025	2198670480	0.999646	2.0942	2.19867	2.93137e+07	7.82934e+07	5.93707e+07	0.556593		615384	1.54856e+06	1.23327e+06	1.1324		12518	23137	17505	12522.4	11048.1	7961.63	21953	39849	32373	21960.8	19028.2	14723.9	0.035674	0.025733	0.02625
Fundus of striatum	80CDF8	1646760564	216671679	214073388	1.64676	0.216672	0.214073	9.0257e+07	6.92249e+06	4.08263e+06	0.33754		1.89928e+06	146327	89315.6	0.71164		39395	2130	1092	23922.7	9830.54	5101.05	65614	4010	2379	39844.3	18507.3	11113	0.034547	0.027404	0.026636
Olfactory tubercle	80CDF8	1971940491	1845746730	1961255538	1.97194	1.84575	1.96126	1.17107e+08	9.23663e+07	7.64299e+07	0.953009		2.44428e+06	1.79667e+06	1.59819e+06	1.94638		52319	36904	30467	26531.7	19994.1	15534.4	86152	59957	51809	43688.9	32483.9	26416.2	0.035246	0.033371	0.032417
Lateral strip of striatum	80CDF8	1054218078	ROI not in dataset.	ROI not in dataset.	1.05422			4.89741e+07			0.489741	2.33688	1.04086e+06			1.04086	4.83128	19212			18223.9			32492			30820.9			0.031217
Lateral septal nucleus	90CBED	33049620	1510445043	1504758627	0.0330496	1.51045	1.50476	1.03394e+06	3.27036e+07	3.01913e+07	0.213096		31310.3	650419	612864	0.431531		451	7482	7294	13646.1	4953.51	4847.29	1099	13766	14103	33253	9113.87	9372.27	0.0351	0.021165	0.023012
Septofimbrial nucleus	90CBED	177850647	242214435	235255563	0.177851	0.242214	0.235256	1.17924e+07	3.86736e+06	3.26084e+06	0.0630688		172509	87866.1	74186.2	0.111521		3675	920	830	20663.4	3798.29	3528.08	6406	2154	1917	36019	8892.95	8148.59	0.037134	0.024515	0.02584
Septohippocampal nucleus	90CBED	282481614	17669340	17937342	0.282482	0.0176693	0.0179373	1.89462e+07	401223	323528	0.0655699	0.341735	402555	8575.18	7845.63	0.139659	0.68271	9363	94	107	33145.5	5319.95	5965.21	15877	191	242	56205.4	10809.7	13491.4	0.039441	0.022274	0.030845
Anterior amygdalar area	80C0E2	242287254	258262749	254952495	0.242287	0.258263	0.254952	1.81232e+07	1.01048e+07	8.54954e+06	0.122592		378341	205587	185749	0.256559		9379	3660	3035	38710.2	14171.6	11904.2	15750	6457	5523	65005.5	25001.7	21662.9	0.041629	0.031408	0.029734
Bed nucleus of the accessory olfactory tract	80C0E2	251810343	13737492	13449429	0.25181	0.0137375	0.0134494	1.41054e+07	376495	282785	0.0492157		305848	8283.45	5756.34	0.106629		6695	179	88	26587.5	13030	6543.03	11516	326	173	45732.8	23730.7	12863	0.037653	0.039356	0.030054
Central amygdalar nucleus	80C0E2	359471007	688589235	660652767	0.359471	0.688589	0.660653	1.46952e+07	2.33111e+07	2.50321e+07	0.210128		315484	434724	441562	0.397257		5707	6004	6215	15876.1	8719.28	9407.36	9788	10224	10803	27228.9	14847.7	16352	0.031025	0.023518	0.024465
Intercalated amygdalar nucleus	80C0E2	24032052	95766570	92515662	0.0240321	0.0957666	0.0925157	482496	3.64782e+06	2.86e+06	0.0233011		14876.9	72250.3	60750.6	0.0492926		216	1077	784	8988	11246.1	8474.24	529	1980	1496	22012.3	20675.3	16170.2	0.035558	0.027405	0.024625
Medial amygdalar nucleus	80C0E2	363401478	1112933709	1080204579	0.363401	1.11293	1.0802	1.92731e+07	4.32461e+07	4.37886e+07	0.354359	0.759596	345159	767439	778977	0.630525	1.44026	6955	12342	12773	19138.6	11089.6	11824.6	12103	20285	21137	33304.8	18226.6	19567.6	0.035065	0.026432	0.027134
Pallidum	8599CC	658969992	593353620	581191497	0.65897	0.593354	0.581191	4.33376e+07	1.7056e+07	1.51208e+07	0.251714		930550	399140	360271	0.563321		21230	5905	5242	32216.9	9951.91	9019.4	35331	12344	11223	53615.5	20803.8	19310.3	0.037968	0.030926	0.027134
Globus pallidus, external segment	8599CC	560260989	804761433	767828133	0.560261	0.804761	0.767828	4.25863e+07	2.61001e+07	2.23657e+07	0.303507		892215	495413	456136	0.614588		22818	7485	6646	40727.4	9300.89	8655.58	37568	13429	12070	67054.5	16686.9	15719.7	0.042106	0.027107	0.026461
Globus pallidus, internal segment	8599CC	531254835	226522494	216809001	0.531255	0.226522	0.216809	3.1836e+07	7.40913e+06	7.83306e+06	0.156927	0.712149	677406	144883	152232	0.32484	1.50275	14691	2095	2302	27653.4	9248.53	10617.6	24735	3677	4081	46559.6	16232.4	18823	0.036514	0.025379	0.026808
Substantia innominata	A2B1D8	574199010	1518930927	1551713301	0.574199	1.51893	1.55171	2.55026e+07	4.9433e+07	3.93366e+07	0.380908		532684	1.01095e+06	846818	0.796816		9550	15173	11993	16631.9	9989.26	7728.88	16275	27303	23118	28343.8	17975.1	14898.4	0.030553	0.027007	0.0273
Magnocellular nucleus	A2B1D8	65092194	189248265	190176309	0.0650922	0.189248	0.190176	1.77883e+06	7.39154e+06	4.70597e+06	0.0462545	0.427162	51693.3	154749	94613.2	0.100352	0.897168	837	2770	1437	12858.7	14636.9	7556.15	1847	5003	2862	28375.1	26436.2	15049.2	0.03573	0.03233	0.030249
Medial septal complex	96A7D3	130332510	581332761	600089040	0.130333	0.581333	0.600089	5.14303e+06	2.16e+07	2.12509e+07	0.15998		122348	415123	427735	0.321735		2058	6825	7621	15790.4	11740.3	12699.8	4014	12177	13610	30798.1	20946.7	22680	0.032808	0.029333	0.031819
Triangular nucleus of septum	96A7D3	283551516	183249891	177412842	0.283552	0.18325	0.177413	1.33049e+07	2.83268e+06	1.78359e+06	0.0597373	0.219717	309348	60660.5	39465.7	0.136491	0.458227	5956	539	350	21005	2941.34	1972.8	10661	1264	882	37598.1	6897.68	4971.46	0.034463	0.020837	0.022349
Bed nuclei of the stria terminalis	B3C0DF	120622554	694203372	687881079	0.120623	0.694203	0.687881	5.22805e+06	1.53658e+07	1.24067e+07	0.110002		127374	302106	251842	0.227107		2524	3668	2903	20924.8	5283.75	4220.21	4754	7127	5913	39412.2	10266.4	8595.96	0.037323	0.023591	0.023479
Bed nucleus of the anterior commissure	B3C0DF	247680801	4016601	3971781	0.247681	0.0040166	0.00397178	9.45155e+06	77244.6	77476	0.0320209	0.142023	228246	1750.36	1800.26	0.0772657	0.304373	4208	21	21	16989.6	5228.3	5287.3	7831	57	50	31617.3	14191.1	12588.8	0.034309	0.032565	0.027774
Ventral anterior-lateral complex of the thalamus	FF8084	238414266	439750026	420164253	0.238414	0.43975	0.420164	5.80952e+06	1.48418e+07	1.55723e+07	0.120745		138892	309680	336771	0.261781		2105	4406	5184	8829.17	10019.3	12338	4077	8154	9412	17100.5	18542.4	22400.8	0.029354	0.02633	0.027948
Ventral medial nucleus of the thalamus	FF8084	22639365	515791260	498190068	0.0226394	0.515791	0.49819	181514	1.96974e+07	1.92956e+07	0.130582		6112.12	418696	411681	0.27883		65	6235	6135	2871.11	12088.2	12314.6	200	10763	10718	8834.17	20867	21513.9	0.032722	0.025706	0.026035
Ventral posterior complex of the thalamus	FF8084	345417021	1514070090	1442611377	0.345417	1.51407	1.44261	2.51034e+07	7.36881e+07	5.92565e+07	0.526826		381826	1.42679e+06	1.22e+06	1.00954		8456	26627	21047	24480.6	17586.4	14589.5	14416	44402	36531	41735.1	29326.3	25322.8	0.037755	0.03112	0.029943
Posterior triangular thalamic nucleus	FF8084	663404607	ROI not in dataset.	ROI not in dataset.	0.663405			5.15243e+07			0.515243		1.03163e+06			1.03163		25489						41778			62975.1			0.040497
Subparafascicular nucleus, magnocellular part	FF8084	421258968	39790116	38931759	0.421259	0.0397901	0.0389318	3.66443e+07	1.68816e+06	1.88253e+06	0.13405		740720	30582.9	31846.7	0.267717		19656	460	527	46660.1	11560.7	13536.5	32296	854	989	76665.4	21462.6	25403.4	0.043601	0.027924	0.031055
Subparafascicular nucleus, parvicellular part	FF8084	541745280	74214819	72928431	0.541745	0.0742148	0.0729284	3.58623e+07	2.94639e+06	2.79219e+06	0.138669		728492	62057.6	55256.3	0.281935		16296	969	814	30080.6	13056.7	11161.6	27071	1750	1504	49970	23580.2	20623	0.03716	0.0282	0.027219
Subparafascicular area	FF8084	739084527	74119833	72017181	0.739085	0.0741198	0.0720172	3.26303e+07	2.15334e+06	2.5361e+06	0.124399		669732	47000	49389.9	0.255374		12109	564	690	16383.8	7609.3	9581.05	20292	1129	1274	27455.6	15232.1	17690.2	0.030299	0.024021	0.025795
Peripeduncular nucleus	FF8084	51334884	32256927	32113017	0.0513349	0.0322569	0.032113	1.69075e+06	1.30017e+06	1.16975e+06	0.0138689		48813.8	28372.5	25637	0.0342744		806	452	417	15700.8	14012.5	12985.4	1762	843	802	34323.6	26133.9	24974.3	0.036096	0.029712	0.031283
Medial geniculate complex	FF8084	200140902	365229054	358760043	0.200141	0.365229	0.35876	1.15506e+07	2.02761e+07	1.45382e+07	0.15455		247763	399078	312234	0.319692		5094	8287	5308	25452.1	22689.9	14795.4	8940	13709	9370	44668.5	37535.3	26117.7	0.036083	0.034352	0.03001
Dorsal part of the lateral geniculate complex	FF8084	428695740	371327004	351570402	0.428696	0.371327	0.35157	2.88472e+07	2.16171e+07	2.00091e+07	0.234911	2.09384	615711	419407	389140	0.474752	4.21553	14269	8860	7917	33284.7	23860.4	22519	23870	14483	13142	55680.5	39003.4	37380.8	0.038768	0.034532	0.033772
Lateral posterior nucleus of the thalamus	FF909F	230734629	630571284	598741254	0.230735	0.630571	0.598741	1.52714e+07	2.54449e+07	2.2362e+07	0.210261		340388	521852	468657	0.443632		8140	8279	7321	35278.6	13129.4	12227.3	13897	14432	13181	60229.4	22887.2	22014.5	0.040827	0.027655	0.028125
Posterior complex of the thalamus	FF909F	351909549	673263144	642141216	0.35191	0.673263	0.642141	1.8903e+07	2.6385e+07	2.30798e+07	0.227892		416753	559166	492670	0.48953		8744	8761	7361	24847.3	13012.7	11463.2	15035	15441	13478	42724	22934.6	20989.2	0.036077	0.027614	0.027357
Posterior limiting nucleus of the thalamus	FF909F	422864442	108605799	106346979	0.422864	0.108606	0.106347	1.33893e+07	4.2191e+06	3.1493e+06	0.0691925		297045	95787.5	74222.3	0.155685		4786	1530	1083	11318	14087.6	10183.6	8615	2912	2238	20373	26812.6	21044.3	0.029002	0.030401	0.030153
Suprageniculate nucleus	FF909F	33109506	94003848	92060010	0.0331095	0.0940038	0.09206	544167	5.06847e+06	3.22539e+06	0.0294601		17591.8	106356	71542.1	0.0651634		215	2094	1120	6493.6	22275.7	12166	574	3548	2102	17336.4	37743.1	22832.9	0.032629	0.03336	0.029381
Anteroventral nucleus of thalamus	FF909F	89296398	218043009	208193976	0.0892964	0.218043	0.208194	3.99825e+06	4.1947e+06	6.27338e+06	0.0482211		85697.1	85436.4	135969	0.102367		1565	1199	2235	17525.9	5498.92	10735.2	2943	2601	4374	32957.7	11928.8	21009.3	0.034342	0.030444	0.032169
Anteromedial nucleus	FF909F	185359914	219988872	211899672	0.18536	0.219989	0.2119	8.86583e+06	4.199e+06	5.68998e+06	0.062516		201660	90802.9	127800	0.140088		3822	1011	1719	20619.3	4595.69	8112.33	6850	2251	3424	36955.1	10232.3	16158.6	0.033968	0.02479	0.026792
Anterodorsal nucleus	FF909F	67223547	84475818	80429679	0.0672235	0.0844758	0.0804297	3.87428e+06	1.66713e+06	1.89236e+06	0.0247792		92280.9	33466.1	42979.5	0.0562422		2009	491	614	29885.4	5812.31	7634	3666	1006	1291	54534.5	11908.7	16051.3	0.039727	0.03006	0.030038
Interanteromedial nucleus of the thalamus	FF909F	156738915	23602968	22738050	0.156739	0.023603	0.0227381	7.47e+06	560958	603471	0.0287814		173833	12918.3	13764.5	0.0668388		3454	132	173	22036.6	5592.52	7608.39	6173	321	367	39384	13600	16140.3	0.035511	0.024848	0.026663
Interanterodorsal nucleus of the thalamus	FF909F	104333508	59783697	57410235	0.104334	0.0597837	0.0574102	3.51553e+06	1.16698e+06	1.29163e+06	0.0199138		82421	29964.7	32967.1	0.0484509		1351	343	465	12948.9	5737.35	8099.6	2561	836	1057	24546.3	13983.7	18411.4	0.031072	0.027899	0.032062
Lateral dorsal nucleus of thalamus	FF909F	15141600	531162495	500117031	0.0151416	0.531162	0.500117	255586	1.3491e+07	1.61069e+07	0.0995117		7604.22	265293	315539	0.196145		96	3453	4760	6340.15	6500.84	9517.77	247	6842	9018	16312.7	12881.2	18031.8	0.032482	0.02579	0.02858
Intermediodorsal nucleus of the thalamus	FF909F	ROI not in dataset.	96860637	92975202		0.0968606	0.0929752		2.83336e+06	2.5488e+06	0.0269108			63062.6	54103.3	0.058583			762	681		7866.97	7324.53		1524	1405		15733.9	15111.6		0.024166	0.025969
Mediodorsal nucleus of thalamus	FF909F	549582327	751680540	718620822	0.549582	0.751681	0.718621	1.72815e+07	2.1924e+07	2.12254e+07	0.201436		285208	485186	468045	0.412813		5312	6217	6351	9665.52	8270.8	8837.76	9520	11635	12114	17322.2	15478.7	16857.3	0.033379	0.023981	0.025882
Submedial nucleus of the thalamus	FF909F	952857081	170734203	164854575	0.952857	0.170734	0.164855	5.47868e+07	5.25196e+06	5.44065e+06	0.218265		1.13066e+06	121004	123451	0.458373		23358	1546	1786	24513.6	9055.01	10833.8	39148	3007	3426	41084.9	17612.2	20782	0.034624	0.02485	0.027752
Perireunensis nucleus	FF909F	518919372	84573747	82044576	0.518919	0.0845737	0.0820446	3.65162e+07	2.36591e+06	2.55702e+06	0.13813		780455	53094.2	55767.4	0.296439		18596	660	779	35836	7803.84	9494.84	31472	1335	1527	60649.1	15785	18611.8	0.040325	0.025144	0.027382
Paraventricular nucleus of the thalamus	FF909F	973889919	238051548	228740463	0.97389	0.238052	0.22874	5.70379e+07	3.83512e+06	3.86615e+06	0.215797		1.19732e+06	89835.4	89585.9	0.458915		25633	900	925	26320.2	3780.69	4043.88	42706	2048	2224	43851	8603.18	9722.81	0.035668	0.022797	0.024825
Parataenial nucleus	FF909F	927773649	122070321	118305954	0.927774	0.12207	0.118306	4.01946e+07	1.63629e+06	2.24352e+06	0.146915		851376	35401.8	53048.9	0.313276		14810	348	625	15962.9	2850.82	5282.91	25238	877	1395	27202.8	7184.38	11791.5	0.029644	0.024773	0.026297
Nucleus of reuniens	FF909F	93239127	502399179	488839887	0.0932391	0.502399	0.48884	3.03782e+06	1.47236e+07	1.43668e+07	0.107094		87288.4	308928	309236	0.235151		1420	4081	4296	15229.7	8123.02	8788.15	3071	7804	8247	32936.8	15533.5	16870.6	0.035182	0.025262	0.026669
Rhomboid nucleus	FF909F	87433155	50194917	48401550	0.0874332	0.0501949	0.0484016	2.78664e+06	1.3601e+06	1.29797e+06	0.018149		48453.6	32088.1	29789.2	0.0367769		932	398	374	10659.6	7929.09	7727.03	1727	847	835	19752.2	16874.2	17251.5	0.035642	0.026396	0.02803
Central medial nucleus of the thalamus	FF909F	179199783	137353590	132223212	0.1792	0.137354	0.132223	9.71444e+06	3.82935e+06	3.89815e+06	0.0581398		183555	84516.8	86440.6	0.118171		3471	1052	1224	19369.4	7659.06	9257.07	6099	2162	2475	34034.6	15740.4	18718.3	0.033227	0.025581	0.028632
Paracentral nucleus	FF909F	65485368	130826529	125544519	0.0654854	0.130827	0.125545	3.58367e+06	4.94149e+06	4.77067e+06	0.0443194		80311.5	112939	111283	0.101511		1606	1616	1702	24524.6	12352.2	13556.9	2941	3094	3252	44910.8	23649.6	25903.2	0.03662	0.027395	0.029223
Central lateral nucleus of the thalamus	FF909F	243878553	193949262	184392504	0.243879	0.193949	0.184393	1.264e+07	6.06939e+06	5.99347e+06	0.0823428		250238	137603	133730	0.173857		4750	1795	1785	19476.9	9255	9680.44	8116	3533	3473	33278.9	18216.1	18834.8	0.032433	0.025675	0.02597
Parafascicular nucleus	FF909F	197130834	266894919	257665698	0.197131	0.266895	0.257666	8.27351e+06	9.98533e+06	8.31654e+06	0.0885846		169425	210526	171613	0.183855		2773	2858	2215	14066.8	10708.3	8596.41	4875	5155	4276	24729.8	19314.7	16595.1	0.028774	0.024486	0.024917
Intergeniculate leaflet of the lateral geniculate complex	FF909F	17710137	35245206	33656661	0.0177101	0.0352452	0.0336567	773116	2.22728e+06	2.20494e+06	0.0173511		21876.4	46594.9	45093	0.0378548		377	1068	1020	21287.2	30302	30306	829	1861	1780	46809.3	52801.5	52887	0.037895	0.03994	0.039474
Intermediate geniculate nucleus	FF909F	150097941	ROI not in dataset.	ROI not in dataset.	0.150098			2.54195e+06			0.0254195		54817.5			0.0548175		984			6555.72			1833			12212			0.033438
Ventral part of the lateral geniculate complex	FF909F	242061453	208979757	199769625	0.242061	0.20898	0.19977	9.27192e+06	1.36061e+07	9.77781e+06	0.108853		195706	247181	199029	0.213972		3098	5442	3995	12798.4	26040.8	19998	5557	9052	6928	22957	43315.2	34679.9	0.028395	0.036621	0.034809
Subgeniculate nucleus	FF909F	81290358	14091003	13555053	0.0812904	0.014091	0.0135551	3.56181e+06	642173	632403	0.0161213		81410	13209.5	13593.2	0.0360709		1374	229	239	16902.4	16251.5	17631.8	2670	435	456	32845.2	30870.8	33640.6	0.032797	0.032931	0.033546
Medial habenula	FF909F	317121075	170510697	161467398	0.317121	0.170511	0.161467	1.52208e+07	5.45491e+06	4.32538e+06	0.083337		312293	123335	98916.2	0.178181		5697	2024	1454	17964.7	11870.2	9004.91	9724	3823	3015	30663.4	22420.9	18672.5	0.031137	0.030997	0.03048
Lateral habenula	FF909F	240582933	184765752	175332195	0.240583	0.184766	0.175332	9.80991e+06	8.01129e+06	5.54706e+06	0.0778942	2.49559	200320	171924	123648	0.165297	5.29806	3079	3141	1867	12798.1	16999.9	10648.4	5363	5446	3642	22291.7	29475.2	20772	0.026772	0.031677	0.029455
Supraoptic nucleus	FF5D50	23554152	25667442	25516296	0.0235542	0.0256674	0.0255163	768317	877568	889691	0.00845192		21280.6	19662.2	21098.6	0.0206804		263	364	341	11165.8	14181.4	13364	633	710	681	26874.2	27661.5	26688.8	0.029745	0.03611	0.032277
Accessory supraoptic group	FF5D50	85693383	3501684	3444552	0.0856934	0.00350168	0.00344455	2.62546e+06	97662	100449	0.00941191	0.0178638	48230.6	2682.61	2745.15	0.0178861	0.0385665	897	36	33	10467.6	10280.8	9580.35	1646	73	82	19208	20847.1	23805.7	0.034128	0.027212	0.029871
Hypothalamus	E64438	142771005	1541517993	1520633547	0.142771	1.54152	1.52063	8.04497e+06	5.33522e+07	4.83388e+07	0.365787	0.365787	171871	1.16303e+06	1.10901e+06	0.814636	0.814636	3424	18359	17051	23982.5	11909.7	11213.1	5863	35250	33439	41065.8	22867.1	21990.2	0.034113	0.030309	0.030152
Paraventricular hypothalamic nucleus	FF5D50	57926394	103921353	101951541	0.0579264	0.103921	0.101952	4.37328e+06	3.35901e+06	3.31022e+06	0.0368084		97867.2	68645.8	74046.1	0.0801864		2437	1199	1348	42070.6	11537.6	13222	4234	2111	2393	73092.8	20313.4	23471.9	0.043263	0.030752	0.032318
Periventricular hypothalamic nucleus, anterior part	FF5D50	150505236	27817911	27574479	0.150505	0.0278179	0.0275745	9.37925e+06	809233	747388	0.0364529		199153	17686.5	19248.3	0.078696		4287	233	281	28484.1	8375.9	10190.6	7279	421	558	48363.8	15134.1	20236.1	0.03655	0.023804	0.02899
Periventricular hypothalamic nucleus, intermediate part	FF5D50	81368307	117616698	115478676	0.0813683	0.117617	0.115479	4.05283e+06	4.19933e+06	3.42328e+06	0.0389181		86333.3	84098.4	74815.5	0.0817491		1584	1121	913	19467	9530.96	7906.22	2783	1982	1723	34202.5	16851.3	14920.5	0.032236	0.023568	0.02303
Arcuate hypothalamic nucleus	FF5D50	13465062	169637679	166951854	0.0134651	0.169638	0.166952	387408	6.03868e+06	5.06102e+06	0.0382904	0.15047	12154.6	103106	97688.7	0.070983	0.311614	161	1765	1557	11956.9	10404.5	9326.04	398	2930	2659	29558	17272.1	15926.7	0.032745	0.028417	0.027219
Anterodorsal preoptic nucleus	FF5547	163584198	50995737	51691554	0.163584	0.0509957	0.0516916	7.28658e+06	1.58183e+06	1.48783e+06	0.0345208		143967	31705.2	30328.2	0.0686666		2683	435	456	16401.3	8530.12	8821.56	4662	816	883	28499.1	16001.3	17082.1	0.032383	0.025737	0.029115
Anteroventral preoptic nucleus	FF5547	206307837	47853531	49299327	0.206308	0.0478535	0.0492993	1.23908e+07	1.90386e+06	1.81518e+06	0.0536995		261161	41510.1	41227.3	0.114633		5507	712	749	26693.1	14878.7	15192.9	9334	1314	1387	45243.1	27458.8	28134.3	0.03574	0.031655	0.033643
Anteroventral periventricular nucleus	FF5547	102783168	93369537	96986700	0.102783	0.0933695	0.0969867	8.1663e+06	3.09474e+06	2.55265e+06	0.0460456		182313	61338.2	48903.8	0.0975185		4651	1025	754	45250.6	10977.9	7774.26	7882	1850	1456	76685.7	19813.7	15012.4	0.043233	0.030161	0.029773
Dorsomedial nucleus of the hypothalamus	FF5547	313363593	220448304	216006615	0.313364	0.220448	0.216007	2.09006e+07	9.24609e+06	8.345e+06	0.128305		425781	170876	160265	0.252307		9580	2698	2430	30571.5	12238.7	11249.7	15713	4542	4181	50143	20603.5	19355.9	0.036904	0.026581	0.026088
Median preoptic nucleus	FF5547	131260635	20703492	20898810	0.131261	0.0207035	0.0208988	6.16983e+06	576134	524559	0.0242351		128571	13326.8	12618.1	0.0515052		2180	182	172	16608.2	8790.79	8230.13	3780	389	370	28797.7	18789.1	17704.4	0.0294	0.029189	0.029323
Medial preoptic area	FF5547	24388857	291220731	295727301	0.0243889	0.291221	0.295727	675550	1.0449e+07	8.42283e+06	0.0651579		19216.4	222141	184116	0.141825		275	3681	3023	11275.6	12639.9	10222.3	616	6725	5756	25257.4	23092.4	19463.9	0.032056	0.030274	0.031263
Vascular organ of the lamina terminalis	FF5547	48831282	4421925	4601934	0.0488313	0.00442193	0.00460193	2.4505e+06	139340	104458	0.00898101		43061.6	2748.42	2024.08	0.0159447		839	42	29	17181.6	9498.13	6301.7	1495	85	58	30615.6	19222.4	12603.4	0.034718	0.030927	0.028655
Posterodorsal preoptic nucleus	FF5547	63812367	6180192	6171444	0.0638124	0.00618019	0.00617144	4.09264e+06	130430	135559	0.0145288		86813.5	3004.84	2630.99	0.0308164		1921	33	30	30103.9	5339.64	4861.1	3294	81	70	51620.1	13106.4	11342.6	0.037943	0.026957	0.026606
Parastrial nucleus	FF5547	32315544	49606425	50397579	0.0323155	0.0496064	0.0503976	2.58446e+06	1.28013e+06	1.23435e+06	0.0169965		56042.8	28137.5	27652.8	0.0372777		1389	346	388	42982.4	6974.9	7698.78	2410	685	792	74577.1	13808.7	15715	0.043003	0.024345	0.028641
Periventricular hypothalamic nucleus, posterior part	FF5547	79237710	75812112	75187845	0.0792377	0.0758121	0.0751878	5.57383e+06	2.79375e+06	2.12995e+06	0.0349917		111838	44972.4	36761.5	0.0645239		2571	815	637	32446.7	10750.3	8472.11	4324	1395	1108	54570	18400.8	14736.4	0.038663	0.031019	0.03014
Periventricular hypothalamic nucleus, preoptic part	FF5547	34848009	78855552	79502607	0.034848	0.0788556	0.0795026	1.94821e+06	2.1265e+06	1.43093e+06	0.0183521		40952	41358.9	33766.9	0.0386926		769	562	455	22067.3	7126.96	5723.08	1361	1030	954	39055.3	13061.9	11999.6	0.033234	0.024904	0.028253
Subparaventricular zone	FF5547	7759179	61204437	60709041	0.00775918	0.0612044	0.060709	296592	1.77486e+06	1.65657e+06	0.0124267		8315.61	38589	40064.4	0.0289897		108	544	620	13919	8888.24	10212.6	245	1036	1200	31575.5	16926.9	19766.4	0.029463	0.026847	0.029952
Suprachiasmatic nucleus	FF5547	125554347	36786123	36791847	0.125554	0.0367861	0.0367918	4.70285e+06	909536	781248	0.0213121		101806	20275.8	19874.3	0.0473188		1693	301	289	13484.2	8182.43	7855	3111	569	611	24778.1	15467.8	16606.9	0.030558	0.028063	0.030743
Subfornical organ	FF5547	170932194	10712466	10264671	0.170932	0.0107125	0.0102647	8.53632e+06	271382	593416	0.031337		185494	5540.6	13027.9	0.0680208		3401	111	313	19896.8	10361.8	30492.9	5942	195	534	34762.3	18203.1	52023.1	0.032033	0.035195	0.040989
Ventromedial preoptic nucleus	FF5547	94207320	ROI not in dataset.	ROI not in dataset.	0.0942073			6.43283e+06			0.0643283	0.575219	142774			0.142774	1.20081	3169			33638.6			5471			58074			0.038319
Anterior hypothalamic nucleus	FF4C3E	266976270	395753688	391089816	0.266976	0.395754	0.39109	1.58203e+07	1.28146e+07	1.28015e+07	0.138121		329131	254217	278107	0.287151		6690	3812	4529	25058.4	9632.25	11580.5	11182	6709	7848	41883.9	16952.5	20067	0.033974	0.026391	0.028219
Mammillary body	FF4C3E	124675551	326635902	325948563	0.124676	0.326636	0.325949	5.60076e+06	1.09062e+07	9.67611e+06	0.0872769		117181	229843	218956	0.18866		1916	4035	3792	15367.9	12353.2	11633.7	3378	7199	6971	27094.3	22039.8	21386.8	0.028827	0.031321	0.031837
Medial preoptic nucleus	FF4C3E	20414349	218011527	219132459	0.0204143	0.218012	0.219132	534303	5.91742e+06	4.54117e+06	0.036643		14965.6	120413	95009.1	0.0767958		182	1710	1359	8915.3	7843.62	6201.73	463	3180	2667	22680.1	14586.4	12170.7	0.030938	0.026409	0.028071
Dorsal premammillary nucleus	FF4C3E	50855796	78675192	78136002	0.0508558	0.0786752	0.078136	1.24849e+06	3.19271e+06	2.72212e+06	0.0238777		26197	61818.6	60289.7	0.0494351		425	931	923	8356.96	11833.5	11812.7	797	1625	1674	15671.8	20654.5	21424.2	0.030423	0.026287	0.027766
Ventral premammillary nucleus	FF4C3E	86305149	116852166	115638246	0.0863051	0.116852	0.115638	4.42466e+06	4.54588e+06	3.57552e+06	0.0418202		95714.9	82576.7	72845.6	0.0837124		1697	1311	1148	19662.8	11219.3	9927.51	2957	2206	1989	34262.2	18878.6	17200.2	0.030894	0.026715	0.027304
Paraventricular hypothalamic nucleus, descending division	FF4C3E	45255591	73501074	71510958	0.0452556	0.0735011	0.071511	2.89435e+06	2.66064e+06	2.5268e+06	0.0269393		63112.2	56655	49856.2	0.0565411		1271	883	715	28084.9	12013.4	9998.47	2225	1606	1332	49165.2	21850	18626.5	0.035255	0.028347	0.026717
Ventromedial hypothalamic nucleus	FF4C3E	88504056	322096284	316128609	0.0885041	0.322096	0.316129	5.54388e+06	1.41006e+07	1.15027e+07	0.103824		115733	254671	224711	0.198372		2414	4215	3432	27275.6	13086.1	10856.3	4087	6915	5817	46178.7	21468.7	18400.7	0.035314	0.027153	0.025887
Posterior hypothalamic nucleus	FF4C3E	48986127	410536512	404247213	0.0489861	0.410537	0.404247	2.50912e+06	1.75746e+07	1.51097e+07	0.117311	0.575814	53003.4	323921	290299	0.222408	1.16308	926	5275	4475	18903.3	12849	11070	1629	8843	7849	33254.3	21540.1	19416.3	0.030734	0.0273	0.027038
Lateral hypothalamic area	F2483B	9758070	1157222484	1130473422	0.00975807	1.15722	1.13047	451574	4.10395e+07	4.17632e+07	0.277514		12384.1	804174	820897	0.545818		203	12522	12954	20803.3	10820.7	11458.9	413	21103	21832	42323.9	18235.9	19312.3	0.033349	0.026242	0.026595
Lateral preoptic area	F2483B	59389146	294006969	295689933	0.0593891	0.294007	0.29569	2.42716e+06	8.28242e+06	6.64231e+06	0.0578396		53041	175283	144411	0.124245		915	2537	2032	15406.9	8629.05	6872.06	1699	4783	3989	28607.9	16268.3	13490.5	0.032032	0.027287	0.027623
Preparasubthalamic nucleus	F2483B	90845145	7008066	6807429	0.0908451	0.00700807	0.00680743	4.35987e+06	176184	220405	0.0158549		96636	4189.76	4727.19	0.0351843		1655	50	52	18217.8	7134.64	7638.71	2957	119	116	32549.9	16980.4	17040.2	0.030599	0.028403	0.024539
Parasubthalamic nucleus	F2483B	26428977	95361327	93529107	0.026429	0.0953613	0.0935291	1.53235e+06	4.10567e+06	4.27494e+06	0.0330432		36445.8	83053.6	86263.4	0.0685876		725	1443	1567	27432	15131.9	16754.1	1363	2492	2677	51572.2	26132.2	28622.1	0.037398	0.030005	0.031033
Retrochiasmatic area	F2483B	101026629	85596561	84847473	0.101027	0.0855966	0.0848475	5.63926e+06	1.93935e+06	2.19492e+06	0.0325784		122566	40506.7	49490.1	0.0708543		2466	595	726	24409.4	6951.21	8556.53	4250	1144	1373	42068.1	13365	16182	0.034675	0.028242	0.027743
Subthalamic nucleus	F2483B	61940970	108046251	104757246	0.061941	0.108046	0.104757	2.93201e+06	6.23275e+06	4.97762e+06	0.0471413		64993.8	127754	104594	0.0991139		1160	2999	2046	18727.5	27756.6	19530.9	2074	4989	3613	33483.5	46174.7	34489.3	0.031911	0.039052	0.034543
Tuberal nucleus	F2483B	10626633	305384364	299447982	0.0106266	0.305384	0.299448	380024	5.399e+06	5.52933e+06	0.0376945		11505.8	112086	110550	0.0780473		136	1770	1627	12798	5795.97	5433.33	332	3211	2982	31242.3	10514.6	9958.32	0.028855	0.028648	0.026974
Zona incerta	F2483B	81073494	987282297	959278680	0.0810735	0.987282	0.959279	3.37889e+06	5.06379e+07	4.62398e+07	0.334189		70233.1	991155	923324	0.661571		1335	19951	17177	16466.5	20208	17906.2	2387	32945	29034	29442.4	33369.4	30266.5	0.033987	0.033239	0.031445
Median eminence	F2483B	132270408	49483953	48677895	0.13227	0.049484	0.0486779	6.40931e+06	11378.8	8156.73	0.0214295	0.857284	137758	619.32	403.034	0.0462602	1.72968	2511	12	8	18983.8	242.503	164.346	4432	29	16	33507.1	586.049	328.691	0.032172	0.046826	0.039699
Superior colliculus, sensory related	FF7AFF	78765507	1099152477	1066439142	0.0787655	1.09915	1.06644	4.8775e+06	6.54492e+07	4.99283e+07	0.40085		108891	1.19713e+06	956443	0.754154		2380	23469	18522	30216.3	21351.9	17368.1	4156	39628	32376	52764.2	36053.2	30359	0.038166	0.033103	0.03385
Inferior colliculus	FF7AFF	138729294	2315431656	2302595181	0.138729	2.31543	2.3026	8.21661e+06	1.19244e+08	7.95739e+07	0.690115		174178	2.15222e+06	1.62756e+06	1.31799		3598	42058	30081	25935.4	18164.2	13064	6107	72356	55180	44021	31249.5	23964.3	0.035062	0.033619	0.033903
Nucleus of the brachium of the inferior colliculus	FF7AFF	91758825	45332865	45361404	0.0917588	0.0453329	0.0453614	4.55647e+06	1.70634e+06	1.56694e+06	0.0260992		97374.8	37782.1	32778.1	0.0559783		1744	648	534	19006.3	14294.3	11772.1	3073	1237	1013	33490	27287	22331.8	0.031558	0.03274	0.030905
Nucleus sagulum	FF7AFF	17001036	51824475	52790535	0.017001	0.0518245	0.0527905	828757	1.72851e+06	1.00693e+06	0.0118807		22900.1	37504.1	21074.9	0.0271597		421	600	282	24763.2	11577.5	5341.87	854	1150	609	50232.2	22190.3	11536.2	0.037292	0.030663	0.028897
Parabigeminal nucleus	FF7AFF	559470483	23448987	23841189	0.55947	0.023449	0.0238412	2.10558e+07	965094	631067	0.0755066		415090	21402.8	14036.3	0.150176		7686	408	222	13738	17399.5	9311.62	13552	749	463	24222.9	31941.7	19420.2	0.032648	0.034995	0.032986
Midbrain trigeminal nucleus	FF7AFF	886136409	5323995	5471874	0.886136	0.005324	0.00547187	4.59886e+07	140914	164154	0.154312	1.35876	981796	5017.52	5373.5	0.330729	2.63618	18748	67	71	21157	12584.5	12975.4	32014	184	200	36127.6	34560.5	36550.5	0.032608	0.036671	0.03722
Substantia nigra, reticular part	FF90FF	454692123	861020118	869101542	0.454692	0.86102	0.869102	3.06836e+07	2.94583e+07	2.58168e+07	0.286529		652421	592039	525639	0.590033		14751	9015	7914	32441.7	10470.1	9105.96	25214	15606	14351	55452.9	18125	16512.5	0.038647	0.02636	0.027302
Ventral tegmental area	FF90FF	692327844	245355804	248547474	0.692328	0.245356	0.248547	4.07404e+07	9.36375e+06	7.89246e+06	0.193322		852729	197624	177049	0.409134		17766	3091	2671	25661.3	12598	10746.4	29914	5431	4977	43207.9	22135.2	20024.3	0.03508	0.027482	0.028111
Midbrain reticular nucleus, retrorubral area	FF90FF	479517354	76467186	78736563	0.479517	0.0764672	0.0787366	2.45511e+07	2.30002e+06	1.82313e+06	0.0955807		509161	52280.4	42684.9	0.201376		9429	784	581	19663.5	10252.8	7379.04	16092	1464	1188	33558.7	19145.5	15088.3	0.031605	0.028003	0.027832
Midbrain reticular nucleus	FF90FF	73649304	2803897539	2839565943	0.0736493	2.8039	2.83957	3.40586e+06	1.07577e+08	7.66671e+07	0.625499		93312.1	2.1571e+06	1.62407e+06	1.2915		1464	34493	23209	19878	12301.8	8173.43	3061	59807	44105	41561.8	21330	15532.3	0.032804	0.027726	0.027157
Superior colliculus, motor related	FF90FF	88312869	2932513740	2889286254	0.0883129	2.93251	2.88929	2.99009e+06	1.38105e+08	9.49338e+07	0.786761		67847.2	2.67819e+06	1.91161e+06	1.55255		1176	48014	30124	13316.3	16373	10426.1	2278	80809	55023	25794.7	27556.2	19043.8	0.033575	0.030173	0.028784
Periaqueductal gray	FF90FF	92994021	2505553749	2514281688	0.092994	2.50555	2.51428	4.12226e+06	7.77757e+07	5.92279e+07	0.47042		95580.3	1.54523e+06	1.23253e+06	0.957778		1812	22742	16484	19485.1	9076.64	6556.15	3294	40138	31631	35421.6	16019.6	12580.5	0.034463	0.025975	0.025664
Pretectal region	FF90FF	16550811	1072036431	1037890179	0.0165508	1.07204	1.03789	914732	5.02827e+07	3.9379e+07	0.301921		23811.2	1.02312e+06	827206	0.624713		476	19341	13912	28759.9	18041.4	13404.1	957	32460	24848	57821.9	30278.8	23940.9	0.040191	0.031726	0.030038
Cuneiform nucleus	FF90FF	109951182	296713152	302517720	0.109951	0.296713	0.302518	6.59776e+06	6.92047e+06	7.01034e+06	0.0684286		143623	145471	157655	0.148916		3115	2007	2265	28330.8	6764.11	7487.16	5286	3978	4451	48075.9	13406.9	14713.2	0.036805	0.027346	0.028233
Red nucleus	FF90FF	48613662	437831703	445876839	0.0486137	0.437832	0.445877	2.47344e+06	1.97312e+07	1.43468e+07	0.121838		55271.8	404419	312762	0.257484		1063	7119	4912	21866.3	16259.7	11016.5	1885	12011	9057	38775.1	27432.9	20312.8	0.034104	0.029699	0.028958
Oculomotor nucleus	FF90FF	3986415	17883153	18268983	0.00398642	0.0178832	0.018269	192813	1.25145e+06	1.11845e+06	0.00854237		5317.28	25227.3	22498.1	0.0176809		77	568	465	19315.6	31761.7	25453	181	986	823	45404.2	55135.7	45049	0.03404	0.039085	0.036581
Edinger-Westphal nucleus	FF90FF	83909142	14122566	14274360	0.0839091	0.0141226	0.0142744	3.57845e+06	756245	603166	0.0164595		74909	16340.5	12707	0.0346522		1387	305	210	16529.8	21596.6	14711.7	2492	557	404	29698.8	39440.4	28302.5	0.033267	0.034087	0.031793
Trochlear nucleus	FF90FF	129137787	4005558	4119687	0.129138	0.00400556	0.00411969	6.33208e+06	207695	166144	0.022353		137659	4643.39	3969.37	0.0487573		2415	86	75	18701	21470.2	18205.3	4278	165	148	33127.4	41192.8	35925.1	0.031077	0.035534	0.037286
Ventral tegmental nucleus	FF90FF	43881615	21374010	22225158	0.0438816	0.021374	0.0222252	2.47359e+06	433708	399213	0.0110217		57508.7	10004.6	11259.7	0.0262576		1104	113	143	25158.6	5286.79	6434.15	2108	272	364	48038.3	12725.7	16377.8	0.036655	0.027188	0.032328
Anterior tegmental nucleus	FF90FF	128036403	24579774	25660152	0.128036	0.0245798	0.0256602	7.08886e+06	572686	550321	0.0273729		156418	13243	10594.8	0.0600852		3202	206	161	25008.5	8380.87	6274.32	5511	430	352	43042.4	17494.1	13717.8	0.035233	0.03247	0.033224
Lateral terminal nucleus of the accessory optic tract	FF90FF	68189742	9403695	9284571	0.0681897	0.0094037	0.00928457	3.35885e+06	425028	380164	0.0138801	3.04993	72587.7	9580.92	8418.22	0.0301956	6.25111	1308	172	143	19181.8	18290.7	15401.9	2334	313	268	34228	33284.8	28865.1	0.032154	0.032669	0.031836
Substantia nigra, compact part	FFA6FF	12625092	110399382	111344139	0.0126251	0.110399	0.111344	500282	4.0172e+06	3.50711e+06	0.0267486		14060.2	88762.9	79690.5	0.0608379		192	1465	1287	15207.8	13270	11558.8	444	2782	2540	35168.1	25199.4	22812.2	0.031578	0.031342	0.031873
Pedunculopontine nucleus	FFA6FF	268677405	492245829	508551183	0.268677	0.492246	0.508551	1.55222e+07	1.40148e+07	9.93376e+06	0.131569		234616	281170	203326	0.239704		4005	4218	2564	14906.4	8568.89	5041.77	7092	7855	5271	26396	15957.5	10364.7	0.030228	0.027937	0.025924
Interfascicular nucleus raphe	FFA6FF	268401924	49791564	51124473	0.268402	0.0497916	0.0511245	1.28921e+07	1.45451e+06	1.26286e+06	0.0520316		287792	29434.9	24336.9	0.113855		5666	419	299	21110.1	8415.08	5848.47	9967	831	652	37134.6	16689.6	12753.2	0.034633	0.028232	0.026791
Interpeduncular nucleus	FFA6FF	533235663	6433209	6705288	0.533236	0.00643321	0.00670529	2.82085e+07	225815	231654	0.0955532		604871	6439.62	6539.8	0.20595		12413	113	122	23278.6	17565.1	18194.6	21057	268	292	39489.1	41658.8	43547.7	0.034812	0.041617	0.04465
Rostral linear nucleus raphe	FFA6FF	314907480	31301694	31969323	0.314907	0.0313017	0.0319693	1.35009e+07	1.5591e+06	1.197e+06	0.0541899		294273	29314.7	23928.3	0.115839		5197	531	381	16503.3	16963.9	11917.7	9048	959	736	28732.2	30637.3	23022.1	0.030747	0.032714	0.030759
Central linear nucleus raphe	FFA6FF	11260728	46853235	48469509	0.0112607	0.0468532	0.0484695	393926	1.35848e+06	1.06256e+06	0.00938323		12838.2	28829.8	21331.9	0.021		207	486	297	18382.5	10372.8	6127.56	510	916	624	45290.1	19550.4	12874.1	0.039725	0.031773	0.029252
Dorsal nucleus raphe	FFA6FF	218010150	84894399	87366438	0.21801	0.0848944	0.0873664	2.19594e+07	3.66314e+06	2.42383e+06	0.0934879	0.462964	147692	58923.2	45182.1	0.0839323	0.841118	2004	924	663	9192.23	10884.1	7588.73	3611	1711	1361	16563.4	20154.5	15578.1	0.02445	0.029038	0.030123
Pons	FF9B88	230271201	2102737347	2170800189	0.230271	2.10274	2.1708	1.07393e+07	5.65341e+07	5.83532e+07	0.418755	0.418755	239254	1.23772e+06	1.32409e+06	0.933688	0.933688	4802	20412	22103	20853.7	9707.35	10182	8447	40792	44044	36682.8	19399.5	20289.3	0.035306	0.032957	0.033264
Nucleus of the lateral lemniscus	FFAE6F	458734374	402134436	415457154	0.458734	0.402134	0.415457	1.83771e+07	1.8025e+07	1.28728e+07	0.16425		399884	346528	264517	0.336976		7466	7011	4902	16275.2	17434.5	11799.1	13046	12212	9042	28439.1	30368	21764	0.032624	0.035241	0.034183
Principal sensory nucleus of the trigeminal	FFAE6F	166496013	625177629	643731516	0.166496	0.625178	0.643732	5.85102e+06	2.32319e+07	3.03233e+07	0.198021		133470	468656	626458	0.409528		2257	7750	12250	13555.9	12396.5	19029.7	4191	13796	20942	25171.8	22067.3	32532.2	0.0314	0.029437	0.033429
Parabrachial nucleus	FFAE6F	28536570	622488942	640568925	0.0285366	0.622489	0.640569	680933	1.6589e+07	2.35237e+07	0.135979		20538.9	360744	502132	0.294472		318	5405	8281	11143.6	8682.89	12927.6	803	10382	14852	28139.3	16678.2	23185.6	0.039097	0.028779	0.029578
Superior olivary complex	FFAE6F	224783937	545268753	557872866	0.224784	0.545269	0.557873	9.38174e+06	2.10982e+07	2.50727e+07	0.185176	0.683425	163901	443121	526834	0.377952	1.41893	2813	8746	11752	12514.2	16039.8	21065.7	4884	15191	19740	21727.5	27859.7	35384.4	0.029798	0.034282	0.037469
Barrington's nucleus	FFBA86	180877617	8962947	9221904	0.180878	0.00896295	0.0092219	8.01854e+06	288152	348919	0.028852		169648	6771.77	7495.22	0.0613048		3104	82	101	17160.8	9148.78	10952.2	5455	165	209	30158.5	18409.1	22663.4	0.032155	0.024366	0.027884
Dorsal tegmental nucleus	FFBA86	423823131	59254659	61108317	0.423823	0.0592547	0.0611083	2.25925e+07	1.32109e+06	1.81588e+06	0.0857648		457739	29672.2	40391.7	0.175934		8926	360	602	21060.7	6075.47	9851.36	14647	816	1217	34559.2	13771.1	19915.5	0.031999	0.027501	0.03013
Pontine central gray	FFBA86	204511446	313543845	322859736	0.204511	0.313544	0.32286	9.01626e+06	9.84461e+06	1.1486e+07	0.101156		185116	221822	258536	0.221825		3226	3250	4044	15774.2	10365.4	12525.6	5453	6470	7691	26663.5	20635.1	23821.5	0.029457	0.029168	0.029748
Pontine gray	FFBA86	9545796	579302037	598592970	0.0095458	0.579302	0.598593	294277	1.79346e+07	1.52046e+07	0.111445		8149.48	323075	262135	0.197787		119	6025	4445	12466.2	10400.4	7425.75	281	10961	8545	29437	18921	14275.1	0.034481	0.033927	0.032598
Pontine reticular nucleus, caudal part	FFBA86	66807639	1418928057	1467868365	0.0668076	1.41893	1.46787	2.9815e+06	5.04597e+07	5.4116e+07	0.358524		47114.2	1.05536e+06	1.12902e+06	0.743834		689	16010	18099	10313.2	11283.2	12330.1	1254	27964	31133	18770.3	19707.8	21209.7	0.026616	0.026497	0.027575
Supragenual nucleus	FFBA86	62055855	10397187	10679094	0.0620559	0.0103972	0.0106791	2.04586e+06	515684	440138	0.0100056		45630.4	11285.8	9739.95	0.0222187		550	214	142	8862.98	20582.5	13297	1129	404	284	18193.3	38856.7	26594	0.024742	0.035797	0.029158
Supratrigeminal nucleus	FFBA86	148715649	146016405	151434819	0.148716	0.146016	0.151435	6.54924e+06	4.59104e+06	5.00754e+06	0.0538261		134575	89467.7	110403	0.111482		2129	1405	1756	14315.9	9622.21	11595.7	3694	2635	3245	24839.3	18045.9	21428.4	0.027449	0.029452	0.029392
Tegmental reticular nucleus	FFBA86	91108449	412816959	430199802	0.0911084	0.412817	0.4302	3.77075e+06	1.26468e+07	1.2024e+07	0.0948052		78192.1	268727	284977	0.210632		1229	4618	5160	13489.4	11186.6	11994.4	2144	8711	9771	23532.4	21101.4	22712.7	0.02742	0.032416	0.034287
Motor nucleus of trigeminal	FFBA86	4845474	202855482	210342015	0.00484547	0.202855	0.210342	144889	6.46569e+06	7.31962e+06	0.046434	0.890813	4042.8	143344	158099	0.101829	1.84685	48	2277	2702	9906.15	11224.7	12845.7	122	4218	5014	25178.1	20793.1	23837.4	0.030177	0.029426	0.031714
Superior central nucleus raphe	FFC395	159619680	350945028	367249761	0.15962	0.350945	0.36725	8.0287e+06	1.15954e+07	1.06161e+07	0.100801		181595	211022	206387	0.199668		3589	3335	3467	22484.7	9502.91	9440.44	6531	6287	6707	40916	17914.5	18262.8	0.035965	0.029793	0.032497
Locus ceruleus	FFC395	266481684	8336142	8562267	0.266482	0.00833614	0.00856227	1.58059e+07	230950	233370	0.054234		350853	5669.26	5351.69	0.120625		7534	72	55	28272.1	8637.09	6423.53	12973	173	136	48682.5	20753	15883.6	0.036976	0.030515	0.025413
Laterodorsal tegmental nucleus	FFC395	522778509	114599043	117987327	0.522779	0.114599	0.117987	2.91985e+07	2.70086e+06	3.54687e+06	0.118154		614216	59365.1	79588.2	0.251057		12406	730	1125	23730.9	6370.04	9534.92	20810	1577	2254	39806.5	13761	19103.7	0.033881	0.026564	0.028321
Nucleus incertus	FFC395	210264714	63865017	66055446	0.210265	0.063865	0.0660554	8.02795e+06	2.95817e+06	2.5424e+06	0.0450951		178252	55227.7	51581.9	0.0950206		2788	953	827	13259.5	14922.1	12519.8	5143	1743	1521	24459.6	27291.9	23026.1	0.028852	0.03156	0.029487
Pontine reticular nucleus	FFC395	19409976	1366686432	1425652596	0.01941	1.36669	1.42565	560631	3.45141e+07	3.4982e+07	0.233522		16236	701698	771057	0.49633		171	9594	11249	8809.9	7019.9	7890.42	467	18289	21150	24059.8	13382	14835.3	0.028763	0.026064	0.02743
Nucleus raphe pontis	FFC395	178230510	57390849	59836806	0.178231	0.0573908	0.0598368	7.02073e+06	2.71691e+06	2.39619e+06	0.0404461		137741	50090.7	49327.6	0.0790532		2767	891	887	15524.8	15525.1	14823.7	4979	1595	1642	27935.7	27791.9	27441.3	0.036147	0.031842	0.033288
Subceruleus nucleus	FFC395	135052515	15518169	16032222	0.135053	0.0155182	0.0160322	6.83235e+06	507795	592117	0.0264409		147197	11332.2	12881.3	0.057137		2924	160	194	21650.8	10310.5	12100.6	5133	324	388	38007.4	20878.8	24201.3	0.034872	0.028591	0.030121
Sublaterodorsal nucleus	FFC395	202349232	27609201	28468233	0.202349	0.0276092	0.0284682	1.09808e+07	901195	1.33466e+06	0.0440553	0.662749	237360	20430.1	28279	0.0953564	1.39425	4783	263	483	23637.4	9525.81	16966.3	8097	514	851	40015	18617	29893	0.034113	0.025159	0.030093
Medulla	FF9BCD	81463104	3343642443	3202597737	0.0814631	3.34364	3.2026	3.56329e+06	9.41184e+07	7.54242e+07	0.57702	0.57702	78374	2.08448e+06	1.77886e+06	1.31391	1.31391	1343	39129	31744	16486	11702.5	9911.95	2453	74527	62274	30111.8	22289.2	19444.8	0.031299	0.035753	0.035008
Area postrema	FFA5D2	ROI not in dataset.	34113420	32669001		0.0341134	0.032669		1.28446e+06	555211	0.00919834			25711.8	11480.5	0.0185962			587	255		17207.3	7805.56		1002	444		29372.6	13590.9		0.03897	0.038674
Dorsal cochlear nucleus	FFA5D2	162582660	344256966	347116941	0.162583	0.344257	0.347117	8.74635e+06	2.19279e+07	2.05204e+07	0.170649		183469	434949	446711	0.355043		3688	10014	10177	22683.8	29088.7	29318.6	6596	16731	17256	40570.1	48600.3	49712.4	0.035952	0.038467	0.038629
Ventral cochlear nucleus	FFA5D2	223034769	564631317	574624611	0.223035	0.564631	0.574625	1.32573e+07	1.59834e+07	2.43856e+07	0.178754		275949	329509	519333	0.37493		5715	6291	11879	25623.8	11141.8	20672.6	9806	11143	20068	43966.2	19735	34923.7	0.035536	0.033817	0.038642
Cuneate nucleus	FFA5D2	265846644	214582392	203978169	0.265847	0.214582	0.203978	1.50018e+07	1.22297e+07	8.05183e+06	0.117611		317144	238313	179646	0.245034		6465	5001	3451	24318.5	23305.7	16918.5	10936	8375	6183	41136.5	39029.3	30312.1	0.034483	0.035143	0.034418
Gracile nucleus	FFA5D2	103760919	53366958	50355054	0.103761	0.053367	0.0503551	4.71671e+06	2.53208e+06	1.40437e+06	0.0288439		101678	52300.1	32351.9	0.06211		1740	1029	563	16769.3	19281.6	11180.6	3126	1812	1091	30126.9	33953.6	21666.1	0.030744	0.034646	0.033723
Nucleus of the trapezoid body	FFA5D2	4244454	95751639	98140950	0.00424445	0.0957516	0.098141	130722	4.08689e+06	4.09381e+06	0.0277047		4058.64	90635	95481	0.0633915		53	1899	2032	12486.9	19832.6	20704.9	145	3316	3601	34162.2	34631.3	36692.1	0.035726	0.036586	0.037714
Nucleus of the solitary tract	FFA5D2	199188720	536828337	521166933	0.199189	0.536828	0.521167	9.24301e+06	2.5914e+07	1.59883e+07	0.170484		182522	515332	359056	0.352303		3499	9475	5820	17566.3	17650	11167.2	6255	16053	10746	31402.4	29903.4	20619.1	0.03427	0.031151	0.029928
Spinal nucleus of the trigeminal, caudal part	FFA5D2	403235280	1068170679	993786786	0.403235	1.06817	0.993787	2.08196e+07	5.91757e+07	3.41982e+07	0.380645		408787	1.0701e+06	677050	0.718645		7415	22947	12042	18388.8	21482.5	12117.3	12735	37634	21406	31582.1	35232.2	21539.8	0.031153	0.035169	0.031617
Spinal nucleus of the trigeminal, interpolar part	FFA5D2	661419945	1133280720	1089609165	0.66142	1.13328	1.08961	3.7393e+07	5.92289e+07	3.2456e+07	0.43026		708237	1.13441e+06	680866	0.841172		13610	23933	11049	20576.9	21118.3	10140.3	22362	39293	20294	33809.1	34671.9	18625	0.031574	0.034637	0.029806
Spinal nucleus of the trigeminal, oral part	FFA5D2	345775743	589487868	590598486	0.345776	0.589488	0.590598	1.59377e+07	2.98528e+07	2.37896e+07	0.231933	1.74608	329043	578452	496076	0.467857	3.49908	5704	11068	8826	16496.2	18775.6	14944.2	10005	18692	15418	28934.9	31708.9	26105.7	0.030406	0.032314	0.03108
Abducens nucleus	FFB3D9	21561633	18294876	18808983	0.0215616	0.0182949	0.018809	805820	701875	772472	0.00760056		22617.5	15613.2	17228.4	0.0184864		353	236	280	16371.7	12899.8	14886.5	803	451	515	37242.1	24651.7	27380.5	0.035503	0.028886	0.029893
Facial motor nucleus	FFB3D9	189716067	568868157	564938091	0.189716	0.568868	0.564938	9.10791e+06	3.01717e+07	2.90213e+07	0.22767		175925	542643	573688	0.430752		3525	11317	12022	18580.4	19893.9	21280.2	6080	18605	19949	32047.9	32705.3	35311.8	0.03456	0.034286	0.034773
Accessory facial motor nucleus	FFB3D9	361633005	3425760	3503790	0.361633	0.00342576	0.00350379	1.43904e+07	102168	119498	0.0487067		287053	2542.6	2764.05	0.0974533		4490	27	37	12415.9	7881.46	10560	7917	69	82	21892.4	20141.5	23403.2	0.02758	0.027138	0.029667
Nucleus ambiguus	FFB3D9	339476157	27434133	26092152	0.339476	0.0274341	0.0260922	1.52571e+07	1.24679e+06	1.01213e+06	0.0583867		303321	26812.9	21688.5	0.117274		5173	477	386	15238.2	17387.1	14793.7	8780	900	746	25863.4	32805.8	28591	0.028946	0.033566	0.034396
Dorsal motor nucleus of the vagus nerve	FFB3D9	197237403	112672431	107617491	0.197237	0.112672	0.107617	7.81091e+06	6.88032e+06	3.88446e+06	0.061919		172290	138439	86100.1	0.132276		2795	2935	1491	14170.7	26049	13854.6	5094	4981	2781	25826.7	44207.8	25841.5	0.029566	0.03598	0.0323
Gigantocellular reticular nucleus	FFB3D9	9349776	1671043635	1646792424	0.00934978	1.67104	1.64679	336008	9.34614e+07	6.94068e+07	0.544014		10113.2	1.75184e+06	1.41587e+06	1.05928		143	35062	24027	15294.5	20982.1	14590.2	337	57396	40646	36043.6	34347.4	24681.9	0.033323	0.032763	0.028707
Infracerebellar nucleus	FFB3D9	108460971	30724191	31022676	0.108461	0.0307242	0.0310227	6.0063e+06	2.28841e+06	2.14815e+06	0.0348096		120646	46195.4	46784.6	0.0712085		2362	1179	1172	21777.4	38373.7	37778.8	4186	1983	1993	38594.5	64542	64243.3	0.034697	0.042926	0.042599
Inferior olivary complex	FFB3D9	261626139	339660999	314769024	0.261626	0.339661	0.314769	1.33542e+07	1.10356e+07	9.76465e+06	0.113848		259990	180883	193740	0.211538		4603	3562	3687	17593.8	10486.9	11713.4	7972	6145	6499	30471	18091.6	20646.9	0.030663	0.033972	0.033545
Intermediate reticular nucleus	FFB3D9	318284289	1758475737	1711669806	0.318284	1.75848	1.71167	1.7724e+07	8.78175e+07	6.35416e+07	0.56361		349972	1.64803e+06	1.31215e+06	1.10339		6682	30513	20973	20993.8	17352	12252.9	11256	50928	36961	35364.6	28961.4	21593.5	0.032163	0.030902	0.028168
Inferior salivatory nucleus	FFB3D9	75114810	4337712	4377861	0.0751148	0.00433771	0.00437786	3.35013e+06	164738	171671	0.0122885		79688.8	3254.7	4058.22	0.0290006		1347	47	63	17932.5	10835.2	14390.6	2732	100	124	36371	23053.6	28324.3	0.034283	0.030725	0.030555
Linear nucleus of the medulla	FFB3D9	1369818	38939886	37339650	0.00136982	0.0389399	0.0373397	44469.6	1.74307e+06	1.07417e+06	0.00953902		1527.76	36543.5	25382.7	0.0211513		19	595	394	13870.5	15280	10551.8	62	1129	820	45261.5	28993.4	21960.6	0.040582	0.030895	0.032306
Lateral reticular nucleus	FFB3D9	226584243	369858555	340635672	0.226584	0.369859	0.340636	8.44702e+06	7.41919e+06	5.57407e+06	0.0714676		171123	132156	112443	0.138574		3185	2426	1836	14056.6	6559.26	5389.92	5783	4273	3362	25522.5	11553.1	9869.78	0.033794	0.032333	0.0299
Magnocellular reticular nucleus	FFB3D9	299205279	344978028	336490443	0.299205	0.344978	0.33649	1.43016e+07	1.72655e+07	1.36409e+07	0.150693		324477	327490	276436	0.309468		5810	6003	4485	19418.1	17401.1	13328.8	10454	9992	7766	34939.2	28964.2	23079.4	0.032218	0.030511	0.028093
Medullary reticular nucleus	FFB3D9	328710906	1333266480	1229544306	0.328711	1.33327	1.22954	1.83342e+07	6.86556e+07	4.26223e+07	0.43204		407529	1.23552e+06	866686	0.836578		8238	24740	14787	25061.5	18555.9	12026.4	14275	41065	26508	43427.2	30800.3	21559.2	0.035028	0.033237	0.030585
Parvicellular reticular nucleus	FFB3D9	186168915	1370660859	1351832679	0.186169	1.37066	1.35183	9.10651e+06	6.31102e+07	4.77052e+07	0.39974		204312	1.1525e+06	952843	0.769886		3795	20053	15751	20384.7	14630.2	11651.6	6810	34212	28357	36579.7	24960.2	20976.7	0.033331	0.029685	0.02976
Parasolitary nucleus	FFB3D9	15526026	17720748	17111277	0.015526	0.0177207	0.0171113	495633	967186	611340	0.00691387		15245.2	21827.6	16210.7	0.0177612		199	431	290	12817.2	24321.8	16947.9	559	770	554	36004.1	43451.9	32376.3	0.036667	0.035276	0.034175
Paragigantocellular reticular nucleus	FFB3D9	373535010	602742465	582579378	0.373535	0.602742	0.582579	1.80111e+07	2.54116e+07	2.31328e+07	0.221852		365916	490971	467322	0.441403		7693	9173	8190	20595.1	15218.8	14058.2	13772	15541	14254	36869.4	25783.8	24467.1	0.037637	0.031654	0.030501
Perihypoglossal nuclei	FFB3D9	435327264	170497980	169712253	0.435327	0.170498	0.169712	2.51565e+07	1.20394e+07	8.3909e+06	0.151956		583111	232156	175243	0.33017		12793	5227	3451	29387.1	30657.3	20334.4	22295	8780	6044	51214.3	51496.2	35613.2	0.038235	0.037819	0.034489
Parapyramidal nucleus	FFB3D9	542563191	60583572	59444145	0.542563	0.0605836	0.0594441	3.07333e+07	2.31505e+06	2.64157e+06	0.118966		686423	45569.3	54954.8	0.262316		14810	839	1130	27296.4	13848.6	19009.4	25413	1467	1968	46838.8	24214.5	33106.7	0.037022	0.032193	0.035811
Vestibular nuclei	FFB3D9	342061353	1905121593	1924748622	0.342061	1.90512	1.92475	1.63225e+07	1.09954e+08	9.96723e+07	0.753162		362290	2.28905e+06	2.12869e+06	1.59334		6796	50031	44967	19867.8	26261.3	23362.5	11822	82573	75536	34561.1	43342.6	39244.6	0.032631	0.036073	0.035485
Nucleus x	FFB3D9	14065326	33925365	33844905	0.0140653	0.0339254	0.0338449	445884	1.77951e+06	1.57025e+06	0.0126521		13605.6	39423.2	35268.8	0.0294325		158	836	705	11233.3	24642.3	20830.3	473	1468	1309	33628.8	43271.5	38676.4	0.034765	0.037237	0.037115
Hypoglossal nucleus	FFB3D9	433879821	185015151	174941613	0.43388	0.185015	0.174942	3.14303e+07	1.19944e+07	6.48702e+06	0.166373		400400	208448	130442	0.24643		7217	4477	2289	16633.6	24198	13084.4	13512	7400	4133	31142.3	39996.7	23625	0.033746	0.0355	0.031685
Nucleus y	FFB3D9	ROI not in dataset.	13300146	13482261		0.0133001	0.0134823		655485	952194	0.00803839	4.17625		14766.2	20917.7	0.017842	8.28501		318	504		23909.5	37382.5		563	863		42330.4	64010		0.038128	0.041257
Nucleus raphe magnus	FFC6E2	463894209	74297466	74913984	0.463894	0.0742975	0.074914	2.3177e+07	4.14432e+06	3.58929e+06	0.103035		529974	78395.5	68105.2	0.225492		10981	1602	1208	23671.3	21562	16125.2	19798	2749	2202	42677.8	36999.9	29393.7	0.037357	0.035066	0.032332
Nucleus raphe pallidus	FFC6E2	767885157	43901001	41388678	0.767885	0.043901	0.0413887	3.95366e+07	1.63279e+06	1.6269e+06	0.142654		857590	21262.2	21338.1	0.300063		17904	359	312	23316	8177.49	7538.29	30642	659	596	39904.4	15011	14400.1	0.03573	0.030994	0.027931
Nucleus raphe obscurus	FFC6E2	301417713	26400816	24946326	0.301418	0.0264008	0.0249463	1.33118e+07	1.57169e+06	1.20476e+06	0.0536274	0.299317	298135	26339.9	23757.1	0.116077	0.641633	5452	475	375	18087.9	17991.9	15032.3	9668	849	703	32075.1	32158.1	28180.5	0.032428	0.032232	0.029591
Lingula (I)	ECE754	22123314	71455311	72383625	0.0221233	0.0714553	0.0723836	709606	2.88119e+06	2.40915e+06	0.0199998		21465.8	73225.5	57894.4	0.0508619		317	1271	898	14328.8	17787.3	12406.1	815	2350	1815	36839	32887.7	25074.7	0.037967	0.032093	0.03135
Central lobule	ECE754	1158766560	2249665974	2263721202	1.15877	2.24967	2.26372	5.9675e+07	8.2581e+07	6.68764e+07	0.697108		1.23963e+06	1.66177e+06	1.4161e+06	1.43917		24986	26747	22155	21562.6	11889.3	9786.98	41767	48758	42315	36044.4	21673.4	18692.7	0.033693	0.029341	0.029881
Culmen	ECE754	231524622	3648384180	3622407642	0.231525	3.64838	3.62241	7.6241e+06	1.72781e+08	1.60878e+08	1.13761		169048	3.3477e+06	3.06868e+06	2.19514		2734	62247	56172	11808.7	17061.5	15506.8	5147	107401	100029	22230.9	29438	27614	0.030447	0.032082	0.032597
Declive (VI)	ECE754	309373263	1894040172	1854291285	0.309373	1.89404	1.85429	1.33644e+07	9.70992e+07	7.76311e+07	0.626982		283933	1.96538e+06	1.54901e+06	1.26611		4770	40064	29609	15418.3	21152.7	15967.8	8481	66343	51517	27413.5	35027.2	27782.6	0.02987	0.033756	0.033258
Folium-tuber vermis (VII)	ECE754	137835972	631605303	619786890	0.137836	0.631605	0.619787	7.23759e+06	2.9125e+07	2.40751e+07	0.201459		165095	618683	517683	0.43382		3087	12728	10434	22396.2	20151.8	16834.8	5647	21341	18164	40969	33788.5	29306.8	0.034205	0.034494	0.035087
Pyramus (VIII)	ECE754	419878188	766640808	750726927	0.419878	0.766641	0.750727	2.21765e+07	3.80327e+07	2.98161e+07	0.300084		450809	837790	647102	0.645234		8426	17408	12534	20067.7	22706.9	16695.8	14174	29166	22189	33757.4	38043.9	29556.7	0.031441	0.034813	0.03429
Uvula (IX)	ECE754	232604514	1372883040	1334860749	0.232605	1.37288	1.33486	1.00772e+07	4.92043e+07	2.85314e+07	0.29271		207552	1.05993e+06	606099	0.624527		3309	22572	10816	14225.9	16441.3	8102.72	5751	37738	19767	24724.4	27488.1	14808.3	0.027709	0.035604	0.032613
Nodulus (X)	ECE754	39878703	918870993	914786676	0.0398787	0.918871	0.914787	1.17233e+06	3.96016e+07	2.7678e+07	0.228173		31891	830544	602935	0.488456		386	17218	11390	9679.35	18738.2	12451	915	28571	19998	22944.6	31093.6	21860.8	0.028691	0.0344	0.033168
Simple lobule	ECE754	98573868	2975076162	2977769601	0.0985739	2.97508	2.97777	3.37583e+06	1.34799e+08	1.26257e+08	0.881438		74439.5	2.80688e+06	2.67153e+06	1.85095		1200	57819	53880	12173.6	19434.5	18094.1	2282	96300	91658	23150.2	32368.9	30780.8	0.030656	0.034309	0.034309
Ansiform lobule	ECE754	148556997	5795415432	5793284673	0.148557	5.79542	5.79328	5.94715e+06	3.33155e+08	2.90919e+08	2.10007		128538	6.484e+06	5.78235e+06	4.13163		1990	149572	123014	13395.5	25808.7	21233.9	3671	238452	201906	24711.1	41144.9	34851.7	0.02856	0.036775	0.034918
Paramedian lobule	ECE754	75248055	2809802547	2767482612	0.0752481	2.8098	2.76748	3.44915e+06	1.28396e+08	9.36068e+07	0.751506		78703.8	2.3982e+06	1.86174e+06	1.44621		1319	53677	36797	17528.7	19103.5	13296.2	2490	87372	63178	33090.6	31095.4	22828.7	0.031638	0.036432	0.033935
Copula pyramidis	ECE754	24093018	1485389934	1460105460	0.024093	1.48539	1.46011	949408	6.48676e+07	4.44937e+07	0.367702		23099.7	1.29756e+06	931724	0.750795		350	28474	18416	14527	19169.4	12612.8	705	47688	32452	29261.6	32104.7	22225.8	0.03052	0.036752	0.03483
Paraflocculus	ECE754	5846310	3067702038	3083445684	0.00584631	3.0677	3.08345	194689	1.56675e+08	1.28313e+08	0.950608		6238.87	2.97414e+06	2.60339e+06	1.86125		90	71336	56997	15394.3	23253.9	18484.8	216	114900	94263	36946.4	37454.7	30570.7	0.034622	0.038633	0.036208
Flocculus	ECE754	114960843	713183724	728176554	0.114961	0.713184	0.728177	3.5646e+06	2.51055e+07	3.50986e+07	0.212562	8.76802	81168.8	521712	734006	0.445629	17.6298	1249	10880	17057	10864.6	15255.5	23424.3	2456	18369	27844	21363.8	25756.3	38238	0.030258	0.035209	0.037934
Fastigial nucleus	FFFDBC	211627620	292335723	293118561	0.211628	0.292336	0.293119	8.27706e+06	1.91761e+07	1.74155e+07	0.149562		175615	397207	365933	0.312918		2720	9403	8174	12852.8	32165.1	27886.3	4917	15536	13758	23234.2	53144.4	46936.6	0.027999	0.039113	0.037597
Interposed nucleus	FFFDBC	236330838	486075249	489851469	0.236331	0.486075	0.489851	1.08944e+07	3.0694e+07	2.92809e+07	0.236231		223487	651931	612389	0.495936		3768	15731	14301	15943.8	32363.3	29194.6	6548	25923	23945	27706.9	53331.2	48882.2	0.029299	0.039763	0.039101
Dentate nucleus	FFFDBC	173811420	182869218	185416938	0.173811	0.182869	0.185417	6.48469e+06	1.11499e+07	1.33636e+07	0.103327	0.489121	132948	234131	277076	0.214718	1.02357	1929	5338	6991	11098.2	29190.3	37704.2	3430	8817	11369	19734	48214.8	61315.9	0.0258	0.037658	0.041032
vomeronasal nerve	CCCCCC	26595756	5690277	5963814	0.0265958	0.00569028	0.00596381	731320	167694	180360	0.00359791		20919.8	2727.4	4161.84	0.00926966		230	44	94	8648	7732.49	15761.7	576	99	173	21657.6	17398.1	29008.3	0.027534	0.036298	0.041568
olfactory nerve	CCCCCC	6782972454	2585074878	2731293864	6.78297	2.58507	2.73129	3.41217e+08	5.88804e+07	4.54014e+07	1.485		6.82214e+06	1.21047e+06	990492	3.0077		159499	22913	17196	23514.6	8863.57	6295.92	258325	40913	32206	38084.3	15826.6	11791.5	0.037866	0.033799	0.032515
optic nerve	CCCCCC	271419903	703266975	695544435	0.27142	0.703267	0.695544	1.22824e+07	1.89062e+07	1.7628e+07	0.162722		249142	412903	386450	0.349498		4861	7557	6866	17909.5	10745.6	9871.4	8365	14003	13042	30819.4	19911.4	18750.8	0.033575	0.033914	0.033748
oculomotor nerve	CCCCCC	2096588205	122064273	122092218	2.09659	0.122064	0.122092	1.01867e+08	5.65177e+06	4.50242e+06	0.373405		2.00145e+06	130045	106595	0.746029		38936	2523	1795	18571.1	20669.4	14702	64098	4704	3613	30572.5	38537.1	29592.4	0.032026	0.036172	0.033895
trigeminal nerve	CCCCCC	636106284	1379190996	1376747982	0.636106	1.37919	1.37675	3.14302e+07	2.64688e+07	1.71709e+07	0.250233		556606	574247	385242	0.505365		10935	9097	5448	17190.5	6595.9	3957.15	18212	17186	11195	28630.4	12460.9	8131.48	0.03272	0.029928	0.02906
facial nerve	CCCCCC	225880947	64700667	66426480	0.225881	0.0647007	0.0664265	1.04552e+07	1.75257e+06	1.9799e+06	0.0472921		194840	41592.8	47739.1	0.0947241		3162	537	710	13998.5	8299.76	10688.5	5383	1118	1427	23831.1	17279.6	21482.4	0.027628	0.02688	0.029892
vestibulocochlear nerve	CCCCCC	5248522494	930250359	950093766	5.24852	0.93025	0.950094	2.70666e+08	3.38879e+07	3.17221e+07	1.12092		4.97841e+06	685642	618971	2.09434		100936	12566	11028	19231.3	13508.2	11607.3	161634	23440	21137	30796.1	25197.5	22247.3	0.032467	0.034187	0.034149
vagus nerve	CCCCCC	156264768	6049431	5757561	0.156265	0.00604943	0.00575756	8.18351e+06	305842	184361	0.0289124		153807	7562.05	5166.65	0.0555118		3140	130	70	20094.1	21489.6	12157.9	5180	280	175	33148.9	46285.3	30394.8	0.033679	0.037027	0.033871
dorsal roots	CCCCCC	1569622023	404641764	410536701	1.56962	0.404642	0.410537	6.09616e+07	1.52328e+07	1.26708e+07	0.296217		1.03785e+06	321599	292572	0.550675		18698	5481	4991	11912.4	13545.3	12157.3	29927	10091	9463	19066.4	24938.1	23050.3	0.028835	0.031378	0.032344
cerebellar commissure	CCCCCC	560577564	38957517	39242259	0.560578	0.0389575	0.0392423	2.05888e+07	1.60545e+06	1.20309e+06	0.0779913		366750	37297.5	28931.9	0.144327		7199	610	423	12842.1	15658.1	10779.2	11705	1114	828	20880.3	28595.3	21099.7	0.031915	0.029868	0.028619
superior cerebelar peduncles	CCCCCC	650813616	491243535	498195495	0.650814	0.491244	0.498195	2.39543e+07	1.21207e+07	1.3089e+07	0.16388		443437	266238	305099	0.338258		7407	4461	5456	11381.1	9081.04	10951.5	12092	8821	10449	18579.8	17956.5	20973.7	0.027269	0.033132	0.034248
middle cerebellar peduncle	CCCCCC	4638635181	608267448	626266350	4.63864	0.608267	0.626266	1.73602e+08	9.56674e+06	9.63522e+06	0.64268		3.12631e+06	194063	199271	1.17322		49278	2926	3223	10623.4	4810.38	5146.37	81807	5692	6079	17636	9357.73	9706.73	0.026167	0.029331	0.030506
inferior cerebellar peduncle	CCCCCC	217132488	506478231	499554729	0.217132	0.506478	0.499555	7.91158e+06	1.05861e+07	8.47663e+06	0.0899144		188890	221550	179150	0.19653		3182	3235	2512	14654.6	6387.24	5028.48	6369	5966	4885	29332.3	11779.4	9778.71	0.033718	0.026928	0.027268
arbor vitae	CCCCCC	2901691944	3869943723	3879666747	2.90169	3.86994	3.87967	1.10234e+08	1.63491e+08	1.4076e+08	1.38162		2.08903e+06	3.72922e+06	3.27057e+06	3.02961		33935	71131	58535	11694.9	18380.4	15087.6	57113	127213	108305	19682.7	32872.1	27916.1	0.02734	0.034112	0.033115
corpus callosum, anterior forceps	CCCCCC	2010280356	821739627	818854272	2.01028	0.82174	0.818854	9.51351e+07	2.53985e+07	2.22217e+07	0.475851		1.65397e+06	613259	533372	0.933533		29029	8994	7115	14440.3	10945.1	8688.97	51470	18438	15366	25603.4	22437.8	18765.2	0.031119	0.030066	0.028809
genu of corpus callosum	CCCCCC	319690395	393632622	391921254	0.31969	0.393633	0.391921	1.11901e+07	1.04202e+07	8.06996e+06	0.0989342		237584	209304	167010	0.204633		3609	2752	2201	11289	6991.29	5615.92	6940	5165	4450	21708.5	13121.4	11354.3	0.029211	0.024677	0.026645
corpus callosum, posterior forceps	CCCCCC	749828367	677266002	644566356	0.749828	0.677266	0.644566	2.24862e+07	1.84292e+07	1.30865e+07	0.180006		503723	392851	303836	0.400137		7486	5165	3639	9983.62	7626.25	5645.66	15161	9955	7578	20219.3	14698.8	11756.7	0.030098	0.02534	0.024941
corpus callosum, splenium	CCCCCC	29208897	376472691	350814888	0.0292089	0.376473	0.350815	573701	7.4852e+06	5.80611e+06	0.0462167		15231	162273	134071	0.103858		157	1704	1473	5375.07	4526.22	4198.8	376	3565	3243	12872.8	9469.48	9244.19	0.024686	0.021969	0.024189
internal capsule	CCCCCC	58180032	1101194109	1050815403	0.05818	1.10119	1.05082	4.05655e+06	2.89525e+07	2.15152e+07	0.181747		31522.6	593208	463453	0.362728		476	7988	5731	8181.5	7253.94	5453.86	943	14932	11371	16208.3	13559.8	10821.1	0.029915	0.025172	0.024535
cerebal peduncle	CCCCCC	2887690662	496356471	498930003	2.88769	0.496356	0.49893	1.34995e+08	1.4978e+07	1.12351e+07	0.53736		2.66144e+06	292073	236320	1.06328		50376	4539	3397	17445.1	9144.64	6808.57	81925	8462	6719	28370.4	17048.2	13466.8	0.030782	0.028972	0.028432
pyramid	CCCCCC	2332586889	364920471	351721467	2.33259	0.36492	0.351721	1.05138e+08	5.14036e+06	5.31623e+06	0.385317		2.09061e+06	101941	96167.3	0.762905		45221	1609	1525	19386.6	4409.18	4335.82	73693	2988	2882	31592.8	8188.09	8193.98	0.03525	0.029311	0.029969
external medullary lamina of the thalamus	CCCCCC	ROI not in dataset.	57701754	54661419		0.0577018	0.0546614		1.84699e+06	2.15043e+06	0.0199871			53998.9	65121.6	0.0595603			888	1264		15389.5	23124.2		1961	2614		33985.1	47821.7		0.036316	0.04014
doral tegmental decussation	CCCCCC	436077405	3872259	3977019	0.436077	0.00387226	0.00397702	2.3635e+07	223065	134507	0.0799752		500753	6407.57	4394.32	0.170518		11559	124	67	26506.8	32022.7	16846.8	19309	262	159	44278.8	67660.8	39979.7	0.03856	0.040889	0.036183
ventral tegmental decussation	CCCCCC	498909510	21192165	21709296	0.49891	0.0211922	0.0217093	2.76166e+07	712097	444349	0.0959102		530308	14784.7	10020.2	0.185038		11077	206	122	22202.4	9720.57	5619.71	18634	382	275	37349.5	18025.5	12667.4	0.035138	0.025838	0.027445
amygdalar capsule	CCCCCC	426796236	82818396	79272756	0.426796	0.0828184	0.0792728	3.10579e+07	2.56812e+06	2.37222e+06	0.119994		502669	66391.3	60804.1	0.209955		10751	925	756	25190	11169	9536.69	18048	1993	1761	42287.2	24064.7	22214.4	0.035904	0.030019	0.028962
anterior commissure, temporal limb	CCCCCC	964190358	108630207	107387532	0.96419	0.10863	0.107388	4.72595e+07	3.09144e+06	1.98618e+06	0.174457		963482	68010.6	45652.1	0.359048		19107	870	558	19816.6	8008.82	5196.13	32146	1864	1318	33339.9	17159.1	12273.3	0.033364	0.027408	0.028871
cingulum bundle	CCCCCC	633886776	629235810	597959091	0.633887	0.629236	0.597959	2.07267e+07	1.64252e+07	1.20727e+07	0.164082		503231	371130	284216	0.386193		8549	4962	3392	13486.6	7885.76	5672.63	17045	9947	7330	26889.7	15808.1	12258.4	0.033871	0.026802	0.02579
alveus	CCCCCC	247289004	705473145	675546939	0.247289	0.705473	0.675547	1.14967e+07	1.99014e+07	1.78773e+07	0.164252		216526	590237	537146	0.44797		3593	9637	8491	14529.6	13660.3	12569.1	6461	21185	18916	26127.3	30029.5	28001	0.029839	0.035892	0.035216
dorsal fornix	CCCCCC	823944744	19191951	18211851	0.823945	0.019192	0.0182119	3.44193e+07	126180	73930.7	0.115398		652658	3858.18	2048.73	0.219522		10163	31	19	12334.6	1615.26	1043.28	17850	109	65	21664.1	5679.46	3569.1	0.02735	0.028252	0.031727
fimbria	CCCCCC	450663372	774050688	730732077	0.450663	0.774051	0.730732	1.79082e+07	1.24027e+07	1.13961e+07	0.139023		342795	277273	243425	0.287831		5330	4168	3099	11827	5384.66	4240.95	9256	8188	6281	20538.6	10578.1	8595.49	0.027002	0.02953	0.025803
columns of the fornix	CCCCCC	886037319	145815417	143198172	0.886037	0.145815	0.143198	3.82832e+07	3.71929e+06	3.50424e+06	0.151689		672752	78177.6	77611.7	0.276181		10432	1019	1025	11773.8	6988.29	7157.91	17105	2084	2110	19305.1	14292	14734.8	0.025425	0.026657	0.027187
dorsal hippocampal commissure	CCCCCC	366663834	481383567	460417257	0.366664	0.481384	0.460417	1.66193e+07	1.1235e+07	6.89878e+06	0.115844		283184	239826	164150	0.229053		4686	2814	1757	12780.1	5845.65	3816.1	7806	5476	3889	21289.3	11375.5	8446.69	0.027565	0.022833	0.023692
ventral hippocampal commissure	CCCCCC	339379227	33414795	31907817	0.339379	0.0334148	0.0319078	1.43309e+07	212426	39594.3	0.0486098		249340	5527.2	1309.44	0.0853923		3812	33	11	11232.3	987.586	344.743	6319	146	51	18619.3	4369.32	1598.35	0.025343	0.026415	0.038948
stria terminalis	CCCCCC	467990271	2806882065	2660707764	0.46799	2.80688	2.66071	2.4315e+07	6.19473e+07	5.0607e+07	0.456231		453675	1.40275e+06	1.16658e+06	1.00767		8524	18935	15398	18214.1	6745.92	5787.18	14092	37594	31823	30111.7	13393.5	11960.4	0.031062	0.0268	0.027279
principal mammillary tract	CCCCCC	11947817412	19485198	19385811	11.9478	0.0194852	0.0193858	4.33205e+08	919497	630147	1.44918		8.4354e+06	19201.9	14599.5	2.82307		133147	343	210	11144	17603.1	10832.7	227711	632	437	19058.8	32434.9	22542.3	0.026995	0.032913	0.029933
mammillothalamic tract	CCCCCC	2042995797	73342827	71279244	2.043	0.0733428	0.0712792	7.67741e+07	2.56228e+06	2.18846e+06	0.27175		1.56166e+06	57320.7	49152	0.556045		25040	753	649	12256.5	10266.9	9105.03	42853	1454	1285	20975.6	19824.7	18027.7	0.027441	0.025366	0.026143
mammillotegmental tract	CCCCCC	202738572	37045377	37802592	0.202739	0.0370454	0.0378026	7.81984e+06	1.34437e+06	979562	0.0338126		154628	32562.7	24312.6	0.070501		2528	551	344	12469.3	14873.7	9099.91	4558	1155	794	22482.2	31178	21003.9	0.029477	0.03547	0.032658
mammillary peduncle	CCCCCC	1786601556	18474399	18831663	1.7866	0.0184744	0.0188317	1.00219e+08	624498	562772	0.33802		1.93198e+06	15706.6	13905	0.653863		43591	207	208	24398.8	11204.7	11045.2	70051	440	448	39209.1	23816.7	23789.7	0.036259	0.028014	0.032219
stria medullaris	CCCCCC	ROI not in dataset.	142842474	137266434		0.142842	0.137266		2.6055e+06	2.22132e+06	0.0241341			60069.4	55423.2	0.0577463			866	685		6062.62	4990.3		1815	1587		12706.3	11561.5		0.030215	0.028634
fasciculus retroflexus	CCCCCC	1442476998	92867850	90233055	1.44248	0.0928679	0.0902331	3.63598e+07	3.44823e+06	3.34064e+06	0.143829		754539	73675.6	66444.2	0.29822		9360	1042	987	6488.84	11220.2	10938.3	16716	2058	1983	11588.4	22160.5	21976.4	0.022154	0.027933	0.029845
habenular commissure	CCCCCC	227524140	25437834	24076386	0.227524	0.0254378	0.0240764	4.39776e+06	1.16113e+06	1.0711e+06	0.0221	12.1581	105523	28337.7	26716.4	0.0535256	24.563	1279	690	563	5621.38	27125	23383.9	2751	1254	1095	12091	49296.7	45480.2	0.02607	0.044252	0.040986
											95.0881	95.0881				191.004	191.004

## Sheet: CFW Inferior Colliculus Results
Supplemental Table 1B. CFW Inferior Colliculus Results, Related to Figure 3
	Mouse Inferior Colliculus (IC) corrosion casting µCT results						Download Link:		https://dataverse.harvard.edu/dataset.xhtml?persistentId=doi:10.7910/DVN/PCXU6D
			Main Results													Number of Segments per Radius Bin																					Mean Length of Segments per Radius Bin
	File Name	ROI Name	ROI_Volume (mm^3)	Volume	Network Length	Surface Area	Branchpoints	Endpoints	Number of Segments	Segment Partitioning	Mean Segment Radius	Mean Segment Length	Mean Segment Tortuosity	Mean Segment Volume	Mean Segment Surface Area	0 - 1	1 - 2	2 - 3	3 - 4	4 - 5	5 - 6	6 - 7	7 - 8	8 - 9	9 - 10	10 - 11	11 - 12	12 - 13	13 - 14	14 - 15	15 - 16	16 - 17	17 - 18	18 - 19	19 - 20	20+	0 - 1	1 - 2	2 - 3	3 - 4	4 - 5	5 - 6	6 - 7	7 - 8	8 - 9	9 - 10	10 - 11	11 - 12	12 - 13
	1	IC	2.63801	1.84967e+08	2.16066e+06	6.63823e+07	26151	27681	53453	0.024739	5.02058	40.4218	1.0873	3460.37	1241.88	0	157	3199	14277	15064	8716	5574	2943	1580	676	386	248	207	144	97	45	54	33	17	8	28		14.0916	26.4392	43.6468	49.108	38.5206	31.0943	29.2839	29.5599	31.7341	36.0482	33.1038	34.9458
	2	IC	1.30236	7.09056e+07	670258	2.25733e+07	8626	14398	20313	0.030306	5.4187	32.9965	1.0743	3490.65	1111.27	0	75	1314	4637	5093	3221	2109	1397	980	546	287	184	124	82	75	63	67	36	5	1	17		11.8108	21.1717	32.3339	38.9331	35.3176	31.7668	30.1577	29.1307	28.154	29.907	27.4868	30.6642
	3	IC	2.26669	1.4233e+08	1.74694e+06	5.21195e+07	19196	23441	40762	0.023333	4.86063	42.857	1.09575	3491.74	1278.63	0	158	3427	12047	10697	6093	3898	1952	1117	480	272	196	127	72	63	55	45	36	9	4	14		16.4278	29.7457	47.5393	52.2229	38.744	31.248	31.665	33.0052	34.6315	38.5542	39.6238	42.5106
	4	IC	1.26112	6.36096e+07	761931	2.26837e+07	8382	16397	20894	0.027422	4.78506	36.4665	1.08137	3044.4	1085.66	0	85	2395	6738	5032	2588	1619	933	570	290	170	151	108	61	45	35	32	26	10	2	4		16.4452	26.8661	39.2735	42.1486	35.3504	32.3023	29.6907	30.1096	28.7981	32.2416	31.6999	37.6226
	5	IC	1.46781	8.44274e+07	847161	2.73158e+07	7268	17933	19964	0.023566	4.92155	42.4344	1.08165	4228.98	1368.25	0	113	2119	5606	5319	2650	1585	1024	603	271	179	136	99	46	40	41	49	26	16	15	27		14.6607	24.9645	39.0121	49.9703	46.3303	43.7045	41.8782	44.4867	43.3305	50.1288	47.3376	50.5779
	6	IC	1.37285	6.56691e+07	661453	2.12433e+07	9384	16100	22321	0.033745	4.9052	29.6337	1.09014	2942.03	951.719	0	180	2263	6500	5721	3081	1707	1009	737	358	216	162	113	93	49	46	45	17	6	10	8		13.1167	21.4334	28.2257	32.4681	31.0371	29.9608	29.9576	29.7863	35.2063	34.3317	35.2586	39.4982
	7	IC	2.10831	7.98909e+07	938584	2.82769e+07	9190	19573	23664	0.025212	4.71434	39.6629	1.07955	3376.05	1194.93	0	122	2685	7713	5739	2845	1966	1128	627	291	175	117	82	45	42	37	28	15	4	1	2		15.6416	26.8009	41.1385	46.3689	39.0135	35.2472	35.3473	36.2034	36.5658	43.225	50.9935	63.6236
	8	IC	1.69622	8.31665e+07	937368	2.88683e+07	11155	12687	23331	0.02489	4.93359	40.1769	1.09702	3564.64	1237.34	0	134	2021	6453	6032	3659	2207	1210	700	349	186	129	78	55	40	19	8	17	1	7	26		15.119	30.8497	44.3435	45.3858	36.4288	33.5733	33.4863	36.0798	37.3408	46.3399	46.3877	45.0211
	9	IC	2.52733	1.43356e+08	1.81909e+06	5.34802e+07	19581	25580	42419	0.023319	4.74115	42.8839	1.09467	3379.52	1260.76	0	168	3937	13083	11049	6238	3970	1779	1051	457	205	149	123	72	41	11	25	21	22	7	11		17.2155	29.942	47.3627	51.2109	38.1279	32.8484	32.6181	33.4645	39.1779	45.3782	43.3991	46.0762
	10	IC	1.57597	8.39432e+07	1.04065e+06	3.02783e+07	12281	19552	28416	0.027306	4.62715	36.622	1.09133	2954.08	1065.54	0	237	3698	9355	6866	3619	1975	975	609	323	173	165	102	99	52	46	36	48	15	12	11		17.0392	28.1467	40.3598	40.5234	33.2646	32.5094	31.5913	34.6566	35.3717	33.1244	37.2438	40.2718
	ROI Normalized Results
			Main Results													Number of Segments per Radius Bin																					Mean Length of Segments per Radius Bin
Sex	File Name	ROI Name	ROI_Volume (mm^3)	Volume	Network Length	Surface Area	Branchpoints	Endpoints	Number of Segments	Segment Partitioning	Mean Segment Radius	Mean Segment Length	Mean Segment Tortuosity	Mean Segment Volume	Mean Segment Surface Area	0 - 1	1 - 2	2 - 3	3 - 4	4 - 5	5 - 6	6 - 7	7 - 8	8 - 9	9 - 10	10 - 11	11 - 12	12 - 13	13 - 14	14 - 15	15 - 16	16 - 17	17 - 18	18 - 19	19 - 20	20+	0 - 1	1 - 2	2 - 3	3 - 4	4 - 5	5 - 6	6 - 7	7 - 8	8 - 9	9 - 10	10 - 11	11 - 12	12 - 13
Female	1	IC	2.63801	7.01163e+07	819052	2.51638e+07	9913.17	10493.2	20262.7	0.02474	5.02057	40.4212	1.0873	3460.37	1241.87	0	59.5147	1212.66	5412.04	5710.37	3304.01	2112.96	1115.62	598.937	256.254	146.323	94.0104	78.4684	54.5867	36.7702	17.0583	20.47	12.5094	6.44426	3.03259	10.6141		14.0916	26.4326	43.6469	49.1077	38.5208	31.0945	29.2839	29.5611	31.7361	36.0482	33.1038	34.9458
Male	2	IC	1.30236	5.44439e+07	514648	1.73326e+07	6623.35	11055.3	15597	0.030315	5.41972	32.9871	1.07418	3489.9	1110.99	0	57.5876	1008.94	3560.45	3910.59	2473.2	1619.36	1072.67	752.479	419.238	220.369	141.282	95.2116	62.9625	57.5876	48.3736	51.445	27.6421	3.83918	0.767835	13.0532		11.8108	21.1547	32.3394	38.9342	35.3072	31.7582	30.1255	29.1353	28.1367	29.8105	27.4562	30.4372
Female	3	IC	2.26669	6.27923e+07	770701	2.29937e+07	8468.75	10341.5	17983.1	0.023335	4.86125	42.8538	1.09574	3491.95	1278.59	0	69.7053	1511.9	5314.81	4719.22	2688.07	1719.69	861.169	492.79	211.763	119.999	86.4699	56.0289	31.7644	27.7939	24.2645	19.8528	15.8822	3.97055	1.76469	6.17642		16.4278	29.7458	47.5437	52.2144	38.7368	31.2582	31.6451	33.0251	34.5916	38.5847	39.5476	42.684
Male	4	IC	1.26112	5.04389e+07	604169	1.79869e+07	6646.47	13001.9	16567.8	0.027427	4.78493	36.4598	1.08139	3043.86	1085.46	0	67.4003	1899.1	5342.86	3990.1	2052.14	1283.78	739.818	451.979	229.954	134.801	119.735	85.6381	48.3697	35.6825	27.7531	25.3742	20.6166	7.92945	1.58589	3.17178		16.4452	26.8421	39.2776	42.1422	35.3417	32.2872	29.6904	30.1096	28.7981	32.2416	31.6999	37.6226
Female	5	IC	1.46781	5.75195e+07	577162	1.861e+07	4951.61	12217.6	13601.3	0.023566	4.92162	42.4346	1.08165	4229.14	1368.28	0	76.9857	1443.65	3819.31	3623.78	1805.42	1079.84	697.64	410.817	184.629	121.951	92.6553	67.4476	31.3393	27.2516	27.9329	33.3832	17.7135	10.9006	10.2193	18.3948		14.6607	24.9645	39.0053	49.9756	46.3304	43.7049	41.8792	44.4867	43.3305	50.1288	47.3376	50.5937
Male	6	IC	1.37285	4.78343e+07	481812	1.54739e+07	6835.44	11727.5	16258.9	0.033748	4.90494	29.631	1.09017	2941.86	951.651	0	131.115	1648.4	4734.69	4167.26	2244.24	1243.4	734.97	536.841	260.772	157.337	118.003	82.3108	67.7425	35.6923	33.507	32.7786	12.383	4.37048	7.28414	5.82731		13.1167	21.4276	28.2112	32.4631	31.0466	29.9792	30.0086	29.7863	35.2243	34.1509	35.2586	39.4982
Female	7	IC	2.10831	3.78934e+07	445183	1.34121e+07	4358.95	9283.75	11224.2	0.025214	4.71455	39.6612	1.07954	3376.02	1194.9	0	57.8663	1273.53	3658.38	2722.09	1349.42	932.501	535.026	297.395	138.025	83.0049	55.4947	38.8937	21.3441	19.9212	17.5496	13.2808	7.11471	1.89726	0.474314	0.948628		15.6416	26.8009	41.1383	46.3689	39.0141	35.2452	35.3469	36.1545	36.5721	43.2162	50.9935	63.6236
Male	8	IC	1.69622	4.90305e+07	552621	1.70192e+07	6576.38	7479.57	13754.7	0.024893	4.93365	40.1722	1.09699	3564.4	1237.22	0	78.9992	1191.47	3804.34	3556.14	2157.15	1301.13	713.351	412.682	205.752	109.656	76.0514	45.9846	32.425	23.5818	11.2014	4.71637	10.0223	0.589546	4.12682	15.3282		14.99	30.8517	44.3501	45.3772	36.4326	33.5695	33.4628	36.0784	37.3413	46.3399	46.3877	45.0211
Female	9	IC	2.52733	5.67223e+07	719769	2.11607e+07	7747.71	10121.4	16784.1	0.023319	4.74123	42.8829	1.09467	3379.62	1260.75	0	66.4733	1557.77	5176.61	4371.81	2468.22	1570.83	703.905	415.854	180.823	81.1133	58.9555	48.668	28.4886	16.2227	4.35242	9.89187	8.30917	8.70484	2.76972	4.35242		17.2155	29.942	47.3669	51.2053	38.127	32.8411	32.6181	33.4645	39.178	45.3794	43.4004	46.0762
Male	10	IC	1.57597	5.32645e+07	660324	1.92125e+07	7792.66	12406.3	18030.8	0.027301	4.62559	36.6285	1.09136	2954.42	1065.72	0	150.384	2346.49	5936.02	4356.68	2296.36	1253.2	618.666	386.428	204.953	109.774	104.697	64.722	62.8184	32.9955	29.1884	22.8431	30.4574	9.51794	7.61435	6.97982		16.9623	28.151	40.352	40.5353	33.2653	32.5105	31.5932	34.7135	35.5683	33.1244	37.2438	40.2718
[truncated: 50 more columns]

## Sheet: HRF Results
Supplemental Table 1C. HRF Results, Related to Figure 4
	HRF Database analysis results			Keys: h - Healthy, dr - Diabetic Retinopathy, g - Glaucomatous Eyes							Download Link:		https://www5.cs.fau.de/research/data/fundus-images/
		Main Results													Number of Segments per Radius Bin																					Mean Length of Segments per Radius Bin
	File Name	Percent Area Fraction (PAF) %	Network Length	Surface Area	Branchpoints	Endpoints	Number of Segments	Segment Partitioning	Mean Segment Radius	Mean Segment Length	Mean Segment Tortuosity	Mean Segment PAF %	Mean Segment Surface Area	0 - 1	1 - 2	2 - 3	3 - 4	4 - 5	5 - 6	6 - 7	7 - 8	8 - 9	9 - 10	10 - 11	11 - 12	12 - 13	13 - 14	14 - 15	15 - 16	16 - 17	17 - 18	18 - 19	19 - 20	20+	0 - 1	1 - 2	2 - 3	3 - 4	4 - 5	5 - 6	6 - 7	7 - 8	8 - 9	9 - 10	10 - 11	11 - 12	12 - 13	13 - 14	14 - 15
	01_h	11.0542	82145.8	904824	397	314	756	0.009203	5.61905	108.658	1.02678	0.014622	1196.86	0	24	208	120	75	60	32	39	36	35	59	22	26	10	1	7	0	1	1	0	0		80.3373	112.767	122.878	105.634	113.522	80.7188	104.96	119.377	111.176	88.1128	74.2385	135.642	146.875	2.23607
	02_h	10.6672	73836.3	873147	353	251	658	0.008912	5.92115	112.213	1.02122	0.016212	1326.97	0	7	134	107	79	84	42	31	35	45	26	26	23	9	4	5	0	1	0	0	0		95.3436	99.9726	117.195	121.528	118.08	117.743	111.122	130.796	104.684	134.543	95.0687	104.376	118.938	70.1573
	03_h	11.3811	73804.7	931586	393	295	738	0.009999	6.18441	100.006	1.02472	0.015422	1262.31	0	4	71	152	107	137	57	39	36	27	38	22	22	7	4	5	2	2	0	0	6		11.9014	76.6167	88.9105	103.081	112.583	101.626	85.3107	117.64	132.732	116.174	134.388	98.2857	122.547	118.936
	04_h	10.3204	71949.7	844758	342	259	645	0.008965	6.33139	111.55	1.02494	0.016001	1309.7	0	11	132	121	59	59	35	45	30	39	38	21	9	12	8	7	1	4	3	3	8		53.0827	114.734	115.63	131.01	127.396	98.871	118.914	124.723	113.99	136.586	75.3686	66.2986	63.8403	107.272
	05_h	9.86648	69423.6	807606	340	195	610	0.008787	6.24972	113.809	1.01545	0.016175	1323.94	0	7	135	107	44	58	46	48	34	32	20	20	15	16	7	7	4	3	1	2	4		3.57306	114.129	151.879	117.584	95.576	80.9929	152.908	89.6937	121.695	88.9186	135.752	111.551	89.4108	68.1115
	06_h	11.1789	85182	915035	446	294	818	0.009603	5.90229	104.134	1.02567	0.013666	1118.62	0	13	216	122	80	75	54	49	59	41	24	16	19	9	19	8	4	2	2	3	3		43.1525	116.855	125.729	107.623	101.077	91.9791	103.372	91.1227	111.807	92.6929	82.5931	70.6074	79.0253	68.3619
	07_h	9.63904	69306.5	788989	284	208	532	0.007676	6.00086	130.275	1.03385	0.018118	1483.06	0	7	139	75	40	43	40	31	57	33	16	13	11	12	4	5	2	2	1	0	1		61.9071	138.803	145.331	103.139	151.928	142.761	154.736	125.2	110.47	107.293	116.904	130.381	103.976	64.1106
	08_h	10.9766	78247.3	898471	365	284	691	0.008831	5.89066	113.238	1.0273	0.015885	1300.25	0	11	199	96	60	51	44	51	38	38	22	23	20	7	11	13	2	2	1	2	0		49.7499	114.896	131.72	108.74	112.514	98.9347	110.549	112.645	120.338	105.951	146.698	134.191	64.3334	55.0242
	09_h	8.49996	71021.4	695751	339	241	631	0.008885	5.14025	112.554	1.02511	0.013471	1102.62	0	9	216	101	71	51	34	30	24	40	12	11	9	6	5	6	2	1	2	0	1		56.7498	122.308	112.663	107.728	108.646	109.704	117.33	118.798	112.479	113.172	145.337	39.363	101.224	94.8015
	10_h	9.46222	80003.1	774515	420	313	789	0.009862	4.88186	101.398	1.02477	0.011993	981.641	0	26	297	100	71	68	40	63	32	28	25	13	7	9	6	4	0	0	0	0	0		62.9929	104.932	103.144	90.1704	118.318	95.9904	105.625	89.4912	104.863	120.898	58.1624	112.95	102.846	61.1215
	11_h	10.0414	68649	821922	317	237	595	0.008667	6.24818	115.376	1.03407	0.016876	1381.38	0	5	86	105	111	45	42	38	37	32	22	24	15	13	7	5	3	1	1	0	3		57.3559	85.9802	123.581	148.055	123.585	111.823	104.231	151.976	103.967	78.0065	118.14	105.272	97.2184	65.9197
	12_h	11.363	72980.1	930103	349	264	657	0.009002	6.71917	111.081	1.03303	0.017295	1415.68	1	1	83	158	84	48	37	24	32	49	37	20	21	15	22	7	9	1	1	3	4	15.0843	11.4085	79.4258	128.798	136.869	110.235	117.608	103.932	123.242	117.723	110.668	90.5528	125.825	68.8684	56.2713
	13_h	9.36652	65675.6	766682	289	239	554	0.008435	6.01649	118.548	1.0237	0.016907	1383.9	0	7	83	148	61	43	29	29	39	34	27	12	11	16	3	4	2	1	2	0	3		29.6983	112.394	132.949	109.977	112.482	123.923	140.1	148.574	108.67	107.897	76.4668	62.4956	119.426	81.0181
	14_h	9.18286	65866.5	751649	315	254	600	0.009109	5.78662	109.778	1.0281	0.015305	1252.75	0	9	56	172	84	59	40	43	40	30	30	11	8	5	8	3	1	1	0	0	0		32.7265	69.4839	124.845	126.498	108.647	96.0098	104.747	136.53	110.975	99.1131	68.3415	140.208	69.3127	91.1775
	15_h	8.22098	59164.1	672915	285	214	536	0.00906	5.64781	110.381	1.03177	0.015338	1255.44	0	7	62	144	78	58	42	40	32	18	15	17	8	6	6	1	0	1	0	1	0		5.77955	35.9844	130.942	122.382	144.4	109.07	108.794	151.383	76.979	75.5404	102.673	78.2916	204.374	27.2551
	01_g	7.41619	77732.9	607040	437	245	783	0.010073	4.18573	99.2757	1.02498	0.009472	775.275	43	230	126	82	50	61	41	54	21	19	17	11	10	3	1	5	2	4	1	1	1	88.4022	103.848	104.762	100.704	86.1057	113.583	96.8901	124.179	102.639	62.0054	77.2987	58.9924	73.0962	102.681	24.1655
	02_g	8.2208	83161.9	672901	501	314	913	0.010979	4.19147	91.0864	1.02431	0.009004	737.022	37	272	162	81	60	58	54	55	38	37	26	19	5	4	1	2	1	1	0	0	0	73.8175	93.3367	99.0242	99.0672	70.6032	101.996	96.5014	88.9085	98.0478	69.0384	93.2988	76.7812	51.5809	15.8812	141.808
	03_g	6.31155	62907.7	516622	292	186	533	0.008473	4.28617	118.026	1.02289	0.011842	969.272	16	121	99	67	43	55	25	42	37	11	6	3	1	2	3	2	0	0	0	0	0	107.243	117.802	123.353	96.1696	153.519	135.932	158.119	95.7794	118.247	78.9249	72.1158	86.9015	22.8035	56.3137	30.1588
	04_g	7.04492	68909.4	576651	353	203	633	0.009186	4.30394	108.862	1.02087	0.011129	910.981	2	132	148	79	48	69	46	43	26	8	10	13	6	1	1	0	1	0	0	0	0	81.7595	119.206	108.549	86.4903	100.832	135.13	107.512	120.25	102.017	129.613	39.8404	77.5874	115.644	14.198	14.0107
	05_g	7.19358	67741.4	588820	362	213	652	0.009625	4.45422	103.898	1.02362	0.011033	903.098	14	158	140	85	42	49	19	42	37	16	14	11	9	5	2	1	2	2	0	0	4	59.0039	95.805	126.389	93.6661	93.014	103.715	79.3175	127.594	122.959	101.992	85.3958	68.4639	153.913	90.5733	81.3957
	06_g	7.56561	70812.3	619271	397	224	709	0.010012	4.63274	99.8762	1.0254	0.010671	873.443	7	140	165	90	48	51	61	47	27	11	22	7	14	10	6	0	0	0	0	2	1	103.583	104.148	111.859	101.909	95.6426	97.7467	70.0705	83.408	134.624	93.1957	133.267	86.0924	65.8764	64.5461	39.9561
	07_g	7.18466	76252	588090	436	305	810	0.010623	3.9855	94.1382	1.02273	0.00887	726.037	18	202	194	95	54	95	42	29	24	17	16	14	1	2	0	2	0	4	1	0	0	79.6815	92.5689	103.972	101.266	83.0718	86.5595	82.874	108.068	91.5509	116.519	74.5882	74.3186	17.1923	127.487
	08_g	7.53343	81074.2	616637	480	312	883	0.010891	3.86985	91.8168	1.02074	0.008532	698.343	16	231	223	140	51	57	40	40	15	21	19	8	12	2	4	3	1	0	0	0	0	62.2174	88.9061	99.4602	90.665	93.2972	103.753	92.3952	81.5648	69.7717	83.5493	85.418	102.19	81.8873	44.5543	121.022
	09_g	7.30573	78553.2	597999	461	323	856	0.010897	3.86387	91.7678	1.02062	0.008535	698.597	13	216	212	112	63	76	57	36	13	27	7	14	5	3	1	0	1	0	0	0	0	63.6896	80.2583	111.69	87.6535	88.2384	88.3041	86.8989	113.13	54.392	106.614	77.4055	43.9436	86.7231	132.03	17.0066
	10_g	7.21746	77388.5	590774	438	310	815	0.010531	3.82417	94.9552	1.02104	0.008856	724.876	4	197	231	104	65	42	59	42	40	8	12	8	2	1	0	0	0	0	0	0	0	88.0007	88.9139	105.264	89.4573	82.889	108.598	81.1433	108.363	86.5692	109.543	115.893	107.89	8.54868	3.3541
	11_g	8.51905	83171.3	697313	543	358	996	0.011975	4.44044	83.5053	1.02671	0.008553	700.114	6	211	253	122	82	74	47	46	53	40	27	5	7	6	6	5	0	1	1	0	4	71.9077	75.2442	104.394	84.8001	64.5164	81.6544	73.6976	92.4389	84.0938	72.5844	67.8342	31.3684	93.7489	53.3421	65.2252
	12_g	9.15907	91348.2	749701	597	429	1116	0.012217	4.23889	81.8532	1.02188	0.008207	671.775	1	234	326	146	64	70	56	80	46	23	34	15	9	1	2	3	3	0	0	1	2	21.5257	73.1901	92.4368	87.393	76.2698	74.6696	85.2465	78.3315	75.5789	81.4409	65.7646	80.4133	88.8276	18.198	83.105
	13_g	7.54081	79841.6	617241	520	303	935	0.011711	4.01317	85.3921	1.02987	0.008065	660.151	2	159	300	146	72	77	60	44	26	6	17	15	4	0	1	1	1	0	0	1	3	75.1922	79.8198	91.5108	91.0741	72.6915	83.3645	104.506	70.9511	76.3028	96.3017	60.3432	74.7085	90.1267		13.6236
	14_g	7.91618	80813.5	647966	557	284	986	0.012201	4.41986	81.961	1.01981	0.008029	657.167	0	166	271	151	81	103	40	48	38	34	18	12	3	6	4	1	1	1	2	0	6		71.137	99.1958	94.8711	73.3136	78.1238	75.8491	65.7795	84.2953	56.4895	57.3494	44.0282	30.2136	22.2244	49.6333
	15_g	8.13191	78690.3	665625	475	310	872	0.011081	4.40202	90.2412	1.02408	0.009326	763.331	2	177	247	99	62	83	40	57	34	13	19	8	6	5	5	0	2	3	3	1	6	93.8072	82.0503	93.9304	82.84	95.2211	118.656	84.7722	99.915	106.675	54.7615	59.9948	88.9399	73.6162	49.4437	68.797
	01_dr	5.7079	58089	467211	237	133	426	0.007334	4.47707	136.359	1.0334	0.013399	1096.74	44	105	74	64	18	48	15	5	4	5	10	6	6	3	2	4	2	2	1	1	7	76.1891	136.377	166.75	156.218	124.004	160.632	112.375	94.9443	90.038	226.599	74.3685	221.851	189.492	32.9105	6.14039
	02_dr	6.98453	69832.4	571708	311	222	581	0.00832	4.07762	120.193	1.02895	0.012022	984.007	24	156	122	71	47	50	27	22	22	5	7	5	4	2	3	1	4	1	3	1	4	67.837	113.81	118.965	125.039	152.535	126.164	155.766	139.213	122.203	32.0897	117.926	81.0199	42.2845	140.311	155.029
	03_dr	6.57923	60746.6	538533	249	175	463	0.007622	4.76808	131.202	1.02816	0.01421	1163.14	6	114	78	54	33	55	17	25	15	10	15	8	15	13	3	1	1	0	0	0	0	74.3257	141.793	138.299	124.693	121.019	162.582	167.979	111.037	118.86	49.7811	120.541	100.664	86.0324	82.1612	251.446
	04_dr	6.23561	60020.7	510406	260	172	477	0.007947	4.58282	125.83	1.02587	0.013073	1070.03	28	131	70	54	40	26	21	31	13	10	13	4	9	9	5	6	2	4	0	1	0	106.552	132.379	122.991	135.599	128.726	164.935	130.141	136.337	119.643	102.603	120.825	132.228	72.6031	75.0905	102.947
	05_dr	6.80127	70509.8	556707	330	225	609	0.008637	4.13803	115.78	1.02452	0.011168	914.133	20	167	107	68	42	60	53	30	15	13	11	10	2	7	2	1	1	0	0	0	0	77.0484	115.304	126.588	134.081	127.709	112.005	117.864	104.816	122.616	103.159	62.8858	77.1507	6.52817	118.982	29.8116
	06_dr	8.39729	91768.7	687347	637	327	1124	0.012248	3.81636	81.6447	1.05315	0.007471	611.519	3	286	366	166	47	47	48	48	26	19	10	24	12	7	4	5	2	2	1	1	0	123.724	78.3087	84.0943	80.0059	63.9212	101.763	75.1163	106.192	98.6365	61.3875	115.228	92.8785	26.4216	69.3005	26.8136
	07_dr	8.51426	76883	696921	379	241	693	0.009014	4.64139	110.942	1.03451	0.012286	1005.66	2	158	150	78	54	57	55	32	29	21	18	9	4	10	3	5	2	2	2	1	1	25.2002	102.848	113.809	113.244	120.621	134.682	116.314	108.244	86.0129	166.051	86.8197	72.6603	126.623	104.599	151.132
	08_dr	8.26679	76614.9	676665	373	216	672	0.008771	4.73437	114.01	1.03343	0.012302	1006.94	4	153	148	71	36	73	48	35	21	27	15	10	4	9	5	1	2	0	3	1	6	79.5144	112.323	105.04	148.422	138.532	141.232	83.9951	98.8197	141.618	94.2319	82.4933	169.772	157.177	55.0301	40.1537
	09_dr	7.4417	66971.5	609129	366	190	648	0.009676	5.0398	103.351	1.06457	0.011484	940.013	4	124	132	89	50	57	42	26	38	18	23	8	11	7	3	1	2	2	2	1	8	76.1628	86.8095	104.163	132.358	128.112	119.092	112.468	103.608	126.033	97.9085	54.076	129.97	25.8178	25.1584	35.9709
	10_dr	9.58536	83509.1	784595	435	284	797	0.009544	5.00277	104.779	1.0298	0.012027	984.435	1	77	228	102	78	70	58	54	34	21	22	14	8	7	6	5	3	2	3	0	4	60.8247	100.496	111.055	120.624	89.3836	104.712	108.44	129.768	81.7711	94.3751	83.4444	105.896	84.9106	95.6065	69.8787
	11_dr	9.32588	86901	763355	476	326	885	0.010184	4.4876	98.1932	1.02669	0.010538	862.548	1	165	247	118	64	66	62	41	27	16	32	19	1	6	7	5	2	2	1	1	2	189.161	83.9823	106.844	101.864	89.411	98.3541	113.329	115.996	89.695	96.9353	100.799	79.9843	127.67	61.0073	113.689
	12_dr	7.60129	79147.3	622192	534	293	954	0.012053	4.22801	82.9636	1.04872	0.007968	652.193	16	237	257	84	56	85	56	49	16	34	11	10	20	9	2	3	2	1	1	1	4	44.7031	76.312	94.4699	104.569	60.9746	89.5724	94.4898	63.2383	155.793	63.0546	52.0892	110.511	50.2572	38.9793	7.87205
	13_dr	7.56781	71398.4	619451	349	236	645	0.009034	4.85567	110.695	1.04738	0.011733	960.389	2	131	161	79	36	57	40	23	15	15	28	14	9	14	8	5	2	4	1	0	1	94.7835	114.658	123.421	120.065	117.402	126.9	100.241	106.1	93.9596	112.952	71.689	73.4044	45.4114	63.0185	54.1748
	14_dr	8.61732	84577.9	705357	597	264	1033	0.012214	4.75899	81.876	1.05801	0.008342	682.824	10	219	252	120	54	89	70	53	44	20	30	21	16	5	2	6	8	2	0	5	7	45.7122	84.309	91.4606	85.77	86.3436	103.637	80.8936	63.8303	62.2189	79.4239	66.6687	51.9637	56.2105	53.3084	22.4435
	15_dr	7.16032	64389.8	586097	296	217	553	0.008588	4.67166	116.437	1.02613	0.012948	1059.85	1	113	147	55	36	43	48	27	28	15	6	6	6	4	3	7	4	1	0	0	3	58.9463	116.365	118.406	98.629	124.155	98.2106	146.242	142.029	155.25	45.647	98.7391	128.031	104.311	36.107	199.234
[truncated: 27 more columns]

## Sheet: EDT vs mEDT Results
Supplemental Table 1D. EDT vs mEDT Results, Related to Figure 2
	EDT vs mEDT Radius Distribution Results				Keys: EDT - Euclidean distance Transform, mEDT - modified Euclidean distance transform, g - Glaucomatous eyes
				Main Results													Number of Segments per Radius Bin
	EDT vs. mEDT	File Name	ROI Name	ROI_Volume	Volume	Network Length	Surface Area	Branchpoints	Endpoints	Number of Segments	Segment Partitioning	Mean Segment Radius	Mean Segment Length	Mean Segment Tortuosity	Mean Segment Volume	Mean Segment Surface Area	0 - 1	1 - 2	2 - 3	3 - 4	4 - 5	5 - 6	6 - 7	7 - 8	8 - 9	9 - 10	10 - 11	11 - 12	12 - 13	13 - 14	14 - 15	15 - 16	16 - 17	17 - 18	18 - 19	19 - 20	20+
	mEDT	01_g	None	NA	5.80076e+06	77732.9	1.90707e+06	437	245	783	0.010073	4.18573	99.2757	1.02498	7408.37	2435.6	43	230	126	82	50	61	41	54	21	19	17	11	10	3	1	5	2	4	1	1	1
	mEDT	02_g	None	NA	6.55531e+06	83161.9	2.11398e+06	501	314	913	0.010979	4.19147	91.0864	1.02431	7179.96	2315.42	37	272	162	81	60	58	54	55	38	37	26	19	5	4	1	2	1	1	0	0	0
	mEDT	03_g	None	NA	4.61463e+06	62907.7	1.62302e+06	292	186	533	0.008473	4.28617	118.026	1.02289	8657.84	3045.06	16	121	99	67	43	55	25	42	37	11	6	3	1	2	3	2	0	0	0	0	0
	mEDT	04_g	None	NA	5.27408e+06	68909.4	1.8116e+06	353	203	633	0.009186	4.30394	108.862	1.02087	8331.88	2861.93	2	132	148	79	48	69	46	43	26	8	10	13	6	1	1	0	1	0	0	0	0
	mEDT	05_g	None	NA	6.06321e+06	67741.4	1.84983e+06	362	213	652	0.009625	4.45422	103.898	1.02362	9299.4	2837.16	14	158	140	85	42	49	19	42	37	16	14	11	9	5	2	1	2	2	0	0	4
	mEDT	06_g	None	NA	6.32129e+06	70812.3	1.9455e+06	397	224	709	0.010012	4.63274	99.8762	1.0254	8915.78	2744	7	140	165	90	48	51	61	47	27	11	22	7	14	10	6	0	0	0	0	2	1
	mEDT	07_g	None	NA	5.34444e+06	76252	1.84754e+06	436	305	810	0.010623	3.9855	94.1382	1.02273	6598.08	2280.91	18	202	194	95	54	95	42	29	24	17	16	14	1	2	0	2	0	4	1	0	0
	mEDT	08_g	None	NA	5.67065e+06	81074.2	1.93722e+06	480	312	883	0.010891	3.86985	91.8168	1.02074	6422.03	2193.91	16	231	223	140	51	57	40	40	15	21	19	8	12	2	4	3	1	0	0	0	0
	mEDT	09_g	None	NA	5.14554e+06	78553.2	1.87867e+06	461	323	856	0.010897	3.86387	91.7678	1.02062	6011.14	2194.71	13	216	212	112	63	76	57	36	13	27	7	14	5	3	1	0	1	0	0	0	0
	mEDT	10_g	None	NA	5.05319e+06	77388.5	1.85597e+06	438	310	815	0.010531	3.82417	94.9552	1.02104	6200.23	2277.26	4	197	231	104	65	42	59	42	40	8	12	8	2	1	0	0	0	0	0	0	0
	mEDT	11_g	None	NA	6.9799e+06	83171.3	2.19067e+06	543	358	996	0.011975	4.44044	83.5053	1.02671	7007.93	2199.47	6	211	253	122	82	74	47	46	53	40	27	5	7	6	6	5	0	1	1	0	4
	mEDT	12_g	None	NA	7.11569e+06	91348.2	2.35526e+06	597	429	1116	0.012217	4.23889	81.8532	1.02188	6376.06	2110.44	1	234	326	146	64	70	56	80	46	23	34	15	9	1	2	3	3	0	0	1	2
	mEDT	13_g	None	NA	5.21211e+06	79841.6	1.93912e+06	520	303	935	0.011711	4.01317	85.3921	1.02987	5574.45	2073.92	2	159	300	146	72	77	60	44	26	6	17	15	4	0	1	1	1	0	0	1	3
	mEDT	14_g	None	NA	5.85441e+06	80813.5	2.03565e+06	557	284	986	0.012201	4.41986	81.961	1.01981	5937.53	2064.55	0	166	271	151	81	103	40	48	38	34	18	12	3	6	4	1	1	1	2	0	6
	mEDT	15_g	None	NA	6.46979e+06	78690.9	2.09113e+06	475	310	872	0.011081	4.40179	90.2419	1.02402	7419.48	2398.08	2	177	248	98	62	83	40	57	34	13	19	8	6	5	5	0	2	3	3	1	6
	EDT	01_g	None	NA	5.97185e+06	77734.4	1.97849e+06	437	245	783	0.010073	4.33191	99.2776	1.02487	7626.89	2526.81	0	239	144	91	51	64	42	55	19	22	17	11	10	3	1	5	2	4	1	1	1
	EDT	02_g	None	NA	6.73259e+06	83162.6	2.18757e+06	501	314	913	0.010978	4.33299	91.0872	1.02424	7374.14	2396.02	0	266	188	95	56	62	53	59	38	37	25	20	5	4	1	2	1	1	0	0	0
	EDT	03_g	None	NA	4.74727e+06	62910.1	1.67194e+06	292	186	533	0.008472	4.41164	118.03	1.02285	8906.69	3136.84	0	116	110	68	45	57	29	40	38	13	6	3	1	2	3	2	0	0	0	0	0
	EDT	04_g	None	NA	5.4106e+06	68910.2	1.86194e+06	353	203	633	0.009186	4.42157	108.863	1.02091	8547.55	2941.45	0	117	150	86	50	73	47	44	24	10	9	13	7	1	1	0	1	0	0	0	0
	EDT	05_g	None	NA	6.21051e+06	67741.6	1.9032e+06	362	213	652	0.009625	4.58279	103.898	1.02369	9525.32	2919.02	0	143	160	86	42	54	22	40	38	17	14	11	9	5	2	1	2	2	0	0	4
	EDT	06_g	None	NA	6.45904e+06	70810.6	1.9966e+06	397	224	709	0.010013	4.74838	99.8739	1.02554	9110.08	2816.08	0	120	173	101	51	50	59	54	27	11	22	8	14	10	6	0	0	0	0	1	2
	EDT	07_g	None	NA	5.50251e+06	76254.5	1.91004e+06	436	305	810	0.010622	4.11798	94.1413	1.02271	6793.23	2358.07	0	187	214	103	50	98	43	33	22	19	16	15	1	2	0	2	0	4	1	0	0
	EDT	08_g	None	NA	5.83813e+06	81072.6	2.00539e+06	480	312	883	0.010891	4.00669	91.8149	1.02067	6611.7	2271.1	0	210	237	151	59	56	43	41	15	22	18	9	12	2	4	3	1	0	0	0	0
	EDT	09_g	None	NA	5.30609e+06	78552.7	1.9406e+06	460	323	855	0.010884	3.99771	91.8744	1.02091	6205.96	2269.7	0	183	238	126	64	76	61	36	13	25	9	14	5	3	1	0	1	0	0	0	0
	EDT	10_g	None	NA	5.2036e+06	77389.4	1.91417e+06	438	310	815	0.010531	3.95146	94.9563	1.02106	6384.78	2348.67	0	157	255	113	71	43	62	42	41	7	12	9	2	1	0	0	0	0	0	0	0
	EDT	11_g	None	NA	7.14211e+06	83170.6	2.25101e+06	543	358	996	0.011975	4.55985	83.5046	1.02649	7170.79	2260.05	0	176	276	132	87	76	46	45	55	40	28	5	7	6	6	5	0	1	1	0	4
	EDT	12_g	None	NA	7.29959e+06	91349.2	2.42222e+06	597	429	1116	0.012217	4.35968	81.8541	1.02175	6540.85	2170.45	0	166	377	154	65	76	58	80	47	23	34	15	9	1	2	3	2	1	0	1	2
	EDT	13_g	None	NA	5.37452e+06	79842.4	1.99718e+06	520	303	935	0.011711	4.13067	85.393	1.02979	5748.15	2136.02	0	123	315	159	74	81	60	47	27	6	16	16	4	0	1	1	1	0	0	1	3
	EDT	14_g	None	NA	6.02158e+06	80808.4	2.09224e+06	557	284	986	0.012202	4.53033	81.9558	1.01959	6107.08	2121.95	0	123	283	172	76	114	44	47	37	35	19	12	3	6	4	1	1	1	2	0	6
	EDT	15_g	None	NA	6.63194e+06	78692.3	2.1486e+06	475	310	872	0.011081	4.52307	90.2434	1.02403	7605.43	2464	0	131	274	117	53	92	42	57	33	14	20	8	6	5	5	0	2	3	3	1	6

## Sheet: Ground-Truth Branch Point Data
Supplemental Table 1E. Ground Truth Branch Point Data, Related to Figure 2
	Branchpoint Removal Statistics
	ST	Cleared Clique Clusters	Spurious Branchpoints Removed	Ground-Truth Branchpoints	VesselVio Branchpoints	% Error	VesSAP/ImageJ Branchpoints	% Error
	1	864	1707	1786	1753	0.018477	3855	1.15845
	2	807	1647	1613	1693	0.049597	3714	1.30254
	3	837	1649	1675	1730	0.0328358	3770	1.25075
	4	874	1698	1770	1732	0.0214689	3762	1.12542
	5	846	1706	1711	1710	0.000584454	3818	1.23144
	6	859	1741	1743	1753	0.00573723	3853	1.21056
	7	826	1613	1717	1691	0.0151427	3718	1.1654
	8	783	1594	1651	1671	0.0121139	3642	1.20594
	9	892	1665	1742	1780	0.021814	3788	1.17451
	10	909	1702	1846	1819	0.0146262	3925	1.12622
	11	868	1644	1643	1745	0.0620816	3764	1.29093
	12	876	1711	1688	1729	0.0242891	3791	1.24585
	13	880	1849	1733	1787	0.0311598	3993	1.3041
	14	770	1558	1581	1652	0.0449083	3561	1.25237
	15	795	1716	1689	1709	0.0118413	3772	1.23327
	16	858	1650	1714	1715	0.000583431	3731	1.17678
	17	841	1725	1769	1723	0.0260034	3817	1.15772
	18	829	1641	1671	1716	0.02693	3693	1.21005
	19	851	1780	1649	1741	0.0557914	3848	1.33354
	20	818	1699	1626	1695	0.0424354	3739	1.29951
					Mean Error:	0.0259211	Mean Error:	1.22277
	Notes:
	Ground-truth bifurcation counts methods using python 3.8.8: 1. Threshold of 3.0 applied to branch point labeled synthetic dataset volumes. 2. Skeletonization applied (skimage.morphology.skeletonize_3d) 3. Components counted (scipy.ndimage.label) to identify ground-truth branch points. Holes were manually filled in the synthetic datasets. Emperical observations determined an endpoint pruning param…
	Download Links:
	https://dataverse.harvard.edu/dataset.xhtml?persistentId=doi:10.7910/DVN/TIOFR2
	Tetteh et al. 2020, https://www.frontiersin.org/articles/10.3389/fnins.2020.592352/full

## Sheet: Clique Class Occurrences
Supplemental Table 1F. Clique Class Occurrences, Related to Figure 2
	Keys: h - Healthy, dr - Diabetic Retinopathy, g - Glaucomatous Eyes; IC - Inferior Colliculi, Syn - Synthetic							*IC Branch point data not corrected for ROI volume
	2D Datasets							3D Datasets
	Dataset	Class 1 Cliques	Class 2 Cliques	Class 3 Cliques	Original Branch Point Count	Corrected Branch Point Count (including pruning)		Dataset	Class 1 Cliques	Class 2 Cliques	Class 3 Cliques	Original Branch Point Count	Corrected Branch Point Count* (including pruning)			Total Class 1	Total Class 2	Total Class 3
	01_h	169	0	0	725	397		01_IC	11213	49	0	48818	26151		Counts	81336	341	2
	02_h	148	0	0	646	353		02_IC	3814	25	0	16500	8626		Percentage of Whole	0.995801	0.00417488	2.44861e-05
	03_h	170	0	0	732	393		03_IC	8185	24	0	35888	19196
	04_h	152	0	0	641	342		04_IC	3628	19	0	15984	8382
	05_h	149	1	0	643	340		05_IC	3116	12	1	14301	7268
	06_h	187	0	0	819	446		06_IC	4089	32	1	18230	9384
	07_h	137	0	0	558	284		07_IC	3948	19	0	17334	9190
	08_h	162	0	0	688	365		08_IC	4901	36	0	21148	11155
	09_h	137	1	0	614	339		09_IC	8285	30	0	36577	19581
	10_h	182	0	0	785	420		10_IC	5323	20	0	23480	12281
	11_h	140	0	0	597	317		1_Syn	864	2	0	3855	1753
	12_h	139	1	0	629	349		2_Syn	807	5	0	3714	1693
	13_h	135	0	0	558	289		3_Syn	837	5	0	3770	1730
	14_h	137	0	0	607	315		4_Syn	874	2	0	3762	1732
	15_h	129	0	0	566	285		5_Syn	846	1	0	3818	1710
	01_dr	196	2	0	829	437		6_Syn	859	3	0	3853	1753
	02_dr	207	1	0	915	501		7_Syn	826	2	0	3718	1691
	03_dr	112	0	0	507	292		8_Syn	783	6	0	3642	1671
	04_dr	168	0	0	687	353		9_Syn	892	1	0	3788	1780
	05_dr	149	1	0	658	362		10_Syn	909	4	0	3925	1819
	06_dr	175	1	0	741	397		11_Syn	868	5	0	3764	1745
	07_dr	196	0	0	815	436		12_Syn	876	1	0	3791	1729
	08_dr	217	1	0	903	480		13_Syn	880	2	0	3993	1787
	09_dr	217	1	0	897	461		14_Syn	770	4	0	3561	1652
	10_dr	197	0	0	827	438		15_Syn	795	3	0	3772	1709
	11_dr	238	0	0	1013	543		16_Syn	858	2	0	3731	1715
	12_dr	267	0	0	1129	597		17_Syn	841	1	0	3817	1723
	13_dr	217	0	0	954	520		18_Syn	829	3	0	3693	1716
	14_dr	271	2	0	1091	557		19_Syn	851	2	0	3848	1741
	15_dr	215	1	0	896	475		20_Syn	818	3	0	3739	1695
	01_g	111	1	0	458	237
	02_g	131	1	0	567	311
	03_g	114	0	0	468	249
	04_g	125	0	0	506	260
	05_g	133	0	0	599	330
	06_g	269	1	0	1158	637
	07_g	165	0	0	695	379
	08_g	185	1	0	735	373
	09_g	169	1	0	704	366
	10_g	195	0	0	819	435
	11_g	208	0	0	887	476
	12_g	258	0	0	1037	534
	13_g	157	0	0	649	349
	14_g	273	0	0	1143	597
	15_g	143	0	0	578	296
